# Supplementary material for: The genome sequence of Barbarea vulgaris facilitates the study of ecological biochemistry
Source: Sci Rep. 2017 Jan 17;7:40728. doi: 10.1038/srep40728 (PMC5240624; doi:10.1038/srep40728)
Supplement: Supplementary Dataset 1 [file srep40728-s2.csv]

Predicted protein ID	UniProt Hit	%Similarity	alignment length	No. of mismatches	No. of gap opens	Query start	Query end	Hit start	Hit end	E-value
maker-Contig0-snap-gene-0.36-mRNA-1	tr|A0A087HQN1|A0A087HQN1_ARAAL	92.64	231	12	4	1	226	1	231	2.00E-151	430
maker-Contig0-snap-gene-0.38-mRNA-1	tr|V4K9T1|V4K9T1_EUTSA	86.86	1126	121	5	1	1120	1	1105	0	1996
maker-Contig0-snap-gene-0.39-mRNA-1	tr|R0GVU8|R0GVU8_9BRAS	92.25	555	34	2	1	546	1	555	0	1067
maker-Contig0-snap-gene-0.40-mRNA-1	tr|V4MAH0|V4MAH0_EUTSA	98.91	183	2	0	33	215	43	225	6.00E-131	377
maker-Contig0-snap-gene-0.41-mRNA-1	sp|Q9ZUE4|GDL5_ARATH	82.37	346	60	1	1	346	1	345	0	570
maker-Contig0-snap-gene-0.42-mRNA-1	tr|A0A078CJS5|A0A078CJS5_BRANA	62.66	466	118	11	1	454	1	422	1.00E-177	514
maker-Contig0-snap-gene-0.44-mRNA-1	tr|D7KNE8|D7KNE8_ARALL	82.97	229	29	1	1	219	1	229	3.00E-129	387
maker-Contig0-snap-gene-0.45-mRNA-1	tr|D7KNE9|D7KNE9_ARALL	88.12	404	11	3	2	374	4	401	0	717
maker-Contig0-snap-gene-0.46-mRNA-1	sp|Q3ED65|MENG_ARATH	84.01	269	28	2	1	262	1	261	2.00E-160	454
maker-Contig0-snap-gene-0.47-mRNA-1	sp|Q84JS6|KNAT6_ARATH	93.88	327	20	0	1	327	1	327	0	627
maker-Contig0-snap-gene-0.48-mRNA-1	sp|Q9LDA9|CAF2P_ARATH	94.16	565	31	2	1	564	1	564	0	1048
maker-Contig0-snap-gene-0.49-mRNA-1	tr|R0GNX4|R0GNX4_9BRAS	77.07	266	59	1	25	290	1	264	4.00E-148	428
maker-Contig0-snap-gene-0.49-mRNA-1	tr|R0GNX4|R0GNX4_9BRAS	71.43	77	22	0	296	372	1	77	5.00E-26	111
maker-Contig0-snap-gene-0.50-mRNA-1	tr|R0IIG1|R0IIG1_9BRAS	68.95	190	59	0	1	190	83	272	9.00E-93	280
maker-Contig1000-snap-gene-0.16-mRNA-1	tr|V4MN29|V4MN29_EUTSA	85.35	314	41	2	155	464	8	320	0	556
maker-Contig1000-snap-gene-0.16-mRNA-1	tr|V4MN29|V4MN29_EUTSA	87.66	154	19	0	1	154	167	320	2.00E-89	285
maker-Contig1000-snap-gene-0.17-mRNA-1	tr|D7LQR3|D7LQR3_ARALL	93.24	636	42	1	1	635	1	636	0	1206
maker-Contig1001-snap-gene-0.8-mRNA-1	tr|D7LDJ6|D7LDJ6_ARALL	80.04	446	67	3	1	424	1	446	0	728
maker-Contig1002-snap-gene-0.15-mRNA-1	sp|Q96291|BAS1A_ARATH	97	267	6	2	1	266	1	266	0	519
maker-Contig1002-snap-gene-0.16-mRNA-1	tr|D7M655|D7M655_ARALL	82.52	206	24	3	3	201	123	323	4.00E-111	334
maker-Contig1002-snap-gene-0.17-mRNA-1	tr|V4M225|V4M225_EUTSA	88.01	292	35	0	50	341	1	292	0	543
maker-Contig1002-snap-gene-0.18-mRNA-1	tr|Q9LKQ3|Q9LKQ3_ARATH	88.61	237	26	1	1	237	1	236	7.00E-156	442
maker-Contig1002-snap-gene-0.19-mRNA-1	tr|D7LAQ3|D7LAQ3_ARALL	95.67	808	34	1	1	808	1	807	0	1546
maker-Contig1002-snap-gene-0.20-mRNA-1	tr|R0I7T3|R0I7T3_9BRAS	85.54	484	65	2	1	479	1	484	0	847
maker-Contig1002-snap-gene-0.21-mRNA-1	tr|D7M656|D7M656_ARALL	84.24	368	58	0	1	368	100	467	0	649
maker-Contig1003-snap-gene-0.11-mRNA-1	tr|V4N7M0|V4N7M0_EUTSA	85.5	331	44	4	1	329	1	329	0	531
maker-Contig1003-snap-gene-0.12-mRNA-1	tr|C0LGT4|C0LGT4_ARATH	86.56	625	48	4	1	589	1	625	0	1064
maker-Contig1003-snap-gene-0.13-mRNA-1	tr|Q9FFC9|Q9FFC9_ARATH	85.19	243	35	1	1	243	1	242	1.00E-145	416
maker-Contig1003-snap-gene-0.16-mRNA-1	tr|R0FG73|R0FG73_9BRAS	99.44	356	2	0	1	356	1	356	0	729
maker-Contig1003-snap-gene-0.17-mRNA-1	tr|V4LP87|V4LP87_EUTSA	88.94	416	35	6	1	409	1	412	0	666
maker-Contig1004-snap-gene-0.30-mRNA-1	sp|O65693|RBFA_ARATH	90.83	218	16	1	1	218	1	214	1.00E-141	404
maker-Contig1004-snap-gene-0.31-mRNA-1	tr|A5ANS5|A5ANS5_VITVI	100	138	0	0	1	138	27	164	9.00E-89	263
maker-Contig1004-snap-gene-0.32-mRNA-1	tr|R0F5T1|R0F5T1_9BRAS	94.93	375	10	1	1	366	1	375	0	723
maker-Contig1004-snap-gene-0.34-mRNA-1	tr|D7MHC5|D7MHC5_ARALL	59.71	139	52	2	33	167	1	139	1.00E-41	150
maker-Contig1004-snap-gene-0.35-mRNA-1	tr|D7MEC1|D7MEC1_ARALL	91.67	108	9	0	1	108	1	108	1.00E-68	210
maker-Contig1004-snap-gene-0.36-mRNA-1	tr|D7MEC2|D7MEC2_ARALL	86.8	538	53	5	1	522	1	536	0	936
maker-Contig1004-snap-gene-0.38-mRNA-1	tr|R0F754|R0F754_9BRAS	100	108	0	0	1	108	1	108	1.00E-72	219
maker-Contig1004-snap-gene-0.40-mRNA-1	tr|D7MDJ6|D7MDJ6_ARALL	92.16	268	16	3	30	296	5	268	2.00E-164	467
maker-Contig1004-snap-gene-0.41-mRNA-1	tr|V4NSF7|V4NSF7_EUTSA	93.89	262	16	0	1	262	1	262	2.00E-174	490
maker-Contig1004-snap-gene-0.43-mRNA-1	tr|D7MEB8|D7MEB8_ARALL	87.96	407	43	1	1	401	1	407	0	743
maker-Contig1004-snap-gene-0.44-mRNA-1	tr|R0F5H9|R0F5H9_9BRAS	88.41	414	18	1	1	384	1	414	0	758
maker-Contig1004-snap-gene-0.45-mRNA-1	tr|A0A078CF70|A0A078CF70_BRANA	82.5	80	7	2	41	114	1	79	3.00E-38	131
maker-Contig1004-snap-gene-0.46-mRNA-1	tr|D7MEC5|D7MEC5_ARALL	91.91	136	10	1	59	193	21	156	1.00E-84	255
maker-Contig1004-snap-gene-0.47-mRNA-1	sp|F4JLE5|SFH1_ARATH	94.25	557	29	1	1	557	1	554	0	1065
maker-Contig1004-snap-gene-0.48-mRNA-1	tr|V4MBB3|V4MBB3_EUTSA	91.61	310	26	0	4	313	8	317	0	572
maker-Contig1004-snap-gene-0.49-mRNA-1	sp|Q8GY61|BH063_ARATH	82.53	269	35	4	12	272	71	335	1.00E-143	415
maker-Contig1005-snap-gene-0.13-mRNA-1	tr|D7LFN4|D7LFN4_ARALL	83.98	899	106	4	15	913	15	875	0	1555
maker-Contig1005-snap-gene-0.14-mRNA-1	tr|R0HST0|R0HST0_9BRAS	94.55	440	24	0	1	440	13	452	0	835
maker-Contig1005-snap-gene-0.15-mRNA-1	tr|D7LFN3|D7LFN3_ARALL	84.38	461	62	5	1	452	1	460	0	760
maker-Contig1005-snap-gene-0.17-mRNA-1	sp|P43254|COP1_ARATH	96.74	675	16	1	1	669	1	675	0	1366
maker-Contig1005-snap-gene-0.18-mRNA-1	tr|R0HN08|R0HN08_9BRAS	88.24	757	70	2	1	740	22	776	0	1349
maker-Contig1005-snap-gene-0.19-mRNA-1	tr|D7MQW3|D7MQW3_ARALL	98.88	269	3	0	1	269	1	269	0	558
maker-Contig1006-snap-gene-0.11-mRNA-1	tr|R0GSA5|R0GSA5_9BRAS	77.9	181	18	2	1	159	1	181	2.00E-91	273
maker-Contig1006-snap-gene-0.12-mRNA-1	sp|Q9FLI3|P2C75_ARATH	84.73	419	54	4	1	412	1	416	0	685
maker-Contig1006-snap-gene-0.13-mRNA-1	tr|A0A087GA81|A0A087GA81_ARAAL	84.23	444	57	5	1	435	1	440	0	759
maker-Contig1006-snap-gene-0.14-mRNA-1	tr|M4CGA5|M4CGA5_BRARP	54.55	374	152	8	356	715	10	379	3.00E-127	392
maker-Contig1006-snap-gene-0.14-mRNA-1	tr|M4CGA5|M4CGA5_BRARP	51.45	379	152	9	2	354	6	378	3.00E-116	363
maker-Contig1006-snap-gene-0.15-mRNA-1	tr|F4KDC7|F4KDC7_ARATH	97.17	565	16	0	45	609	1	565	0	1102
maker-Contig1007-snap-gene-0.18-mRNA-1	tr|A0A078FIW0|A0A078FIW0_BRANA	77.68	654	76	10	1	596	1	642	0	959
maker-Contig1007-snap-gene-0.19-mRNA-1	tr|D7KK75|D7KK75_ARALL	73.79	206	45	2	1	197	1	206	6.00E-95	283
maker-Contig1007-snap-gene-0.21-mRNA-1	tr|D7M2R1|D7M2R1_ARALL	63.56	118	14	3	63	155	269	382	2.00E-32	126
maker-Contig1007-snap-gene-0.21-mRNA-1	tr|D7M2R1|D7M2R1_ARALL	73.47	49	13	0	5	53	131	179	2.00E-15	79
maker-Contig1008-snap-gene-0.10-mRNA-1	tr|M4DZZ1|M4DZZ1_BRARP	47.43	175	85	2	1	175	1	168	3.00E-46	157
maker-Contig1008-snap-gene-0.9-mRNA-1	tr|D7LV05|D7LV05_ARALL	70.31	64	8	1	70	122	519	582	2.00E-15	78.2
maker-Contig1009-snap-gene-0.16-mRNA-1	tr|V4LHQ1|V4LHQ1_EUTSA	92.33	326	25	0	1	326	1	326	0	632
maker-Contig1009-snap-gene-0.17-mRNA-1	sp|Q8VXZ0|NUD20_ARATH	87.11	380	39	6	1	376	1	374	0	665
maker-Contig1009-snap-gene-0.19-mRNA-1	tr|V4KVE8|V4KVE8_EUTSA	93.4	1122	52	4	1	1118	1	1104	0	2026
maker-Contig1009-snap-gene-0.20-mRNA-1	sp|Q42438|CDPK8_ARATH	97.75	533	12	0	1	533	1	533	0	1085
maker-Contig100-snap-gene-0.15-mRNA-1	sp|Q9FLU8|BGL32_ARATH	80.12	166	32	1	4	169	367	531	6.00E-93	288
maker-Contig100-snap-gene-0.17-mRNA-1	tr|R0HCW1|R0HCW1_9BRAS	88.05	293	28	1	1	286	82	374	0	552
maker-Contig100-snap-gene-0.19-mRNA-1	tr|D7M359|D7M359_ARALL	92.42	198	15	0	4	201	143	340	4.00E-136	393
maker-Contig100-snap-gene-0.20-mRNA-1	tr|D7M359|D7M359_ARALL	94.59	148	8	0	1	148	1	148	2.00E-99	297
maker-Contig100-snap-gene-0.21-mRNA-1	sp|Q9FLU7|P2B12_ARATH	86.75	249	33	0	3	251	1	249	6.00E-160	452
maker-Contig1011-snap-gene-0.12-mRNA-1	tr|D7KSK0|D7KSK0_ARALL	93.94	132	8	0	154	285	114	245	8.00E-84	260
maker-Contig1011-snap-gene-0.12-mRNA-1	tr|D7KSK0|D7KSK0_ARALL	70.73	82	23	1	79	159	152	233	5.00E-32	126
maker-Contig1011-snap-gene-0.13-mRNA-1	tr|R0GI79|R0GI79_9BRAS	72.86	199	50	2	105	300	68	265	3.00E-91	283
maker-Contig1011-snap-gene-0.13-mRNA-1	tr|R0GI79|R0GI79_9BRAS	95.45	66	3	0	1	66	144	209	6.00E-34	133
maker-Contig1011-snap-gene-0.13-mRNA-1	tr|R0GI79|R0GI79_9BRAS	51.61	93	42	1	289	378	42	134	6.00E-17	85.1
maker-Contig1011-snap-gene-0.14-mRNA-1	tr|D7KSK2|D7KSK2_ARALL	95.91	318	12	1	17	334	19	335	0	624
maker-Contig1011-snap-gene-0.15-mRNA-1	tr|R0GI71|R0GI71_9BRAS	86.01	243	31	3	5	244	1	243	2.00E-150	428
maker-Contig1011-snap-gene-0.16-mRNA-1	tr|V4K9D0|V4K9D0_EUTSA	82.74	336	34	7	1	313	1	335	2.00E-179	508
maker-Contig1011-snap-gene-0.17-mRNA-1	tr|R0I6K2|R0I6K2_9BRAS	71.94	638	138	11	16	626	10	633	0	808
maker-Contig1011-snap-gene-0.18-mRNA-1	tr|V4M917|V4M917_EUTSA	79.67	428	73	3	1	415	1	427	0	698
maker-Contig1012-snap-gene-0.6-mRNA-1	tr|V4LTI5|V4LTI5_EUTSA	83.33	156	23	3	1	153	1	156	2.00E-87	261
maker-Contig1012-snap-gene-0.7-mRNA-1	tr|Q84JL7|Q84JL7_ARATH	93.69	333	16	2	1	332	1	329	0	642
maker-Contig1012-snap-gene-0.8-mRNA-1	tr|V4L9N2|V4L9N2_EUTSA	74.61	193	38	3	1	182	1	193	1.00E-94	282
maker-Contig1013-snap-gene-0.11-mRNA-1	tr|R0HK38|R0HK38_9BRAS	89.65	367	34	3	1	366	1	364	0	669
maker-Contig1013-snap-gene-0.12-mRNA-1	tr|D7LU23|D7LU23_ARALL	100	106	0	0	1	106	1	106	4.00E-73	223
maker-Contig1013-snap-gene-0.15-mRNA-1	tr|V4L4P0|V4L4P0_EUTSA	97.75	801	18	0	1	801	1	801	0	1622
maker-Contig1013-snap-gene-0.16-mRNA-1	tr|A0A078HEC0|A0A078HEC0_BRANA	90.06	161	16	0	1	161	1	161	4.00E-103	302
maker-Contig1013-snap-gene-0.17-mRNA-1	tr|R0ILR5|R0ILR5_9BRAS	90.1	1253	99	3	4	1231	3	1255	0	2335
maker-Contig1014-snap-gene-0.10-mRNA-1	sp|Q9LUW0|LOX5_ARATH	93.91	624	38	0	3	626	263	886	0	1225
maker-Contig1014-snap-gene-0.11-mRNA-1	sp|P20649|PMA1_ARATH	98.46	521	8	0	104	624	429	949	0	1051
maker-Contig1014-snap-gene-0.11-mRNA-1	sp|P20649|PMA1_ARATH	94.34	106	6	0	1	106	1	106	6.00E-52	198
maker-Contig1014-snap-gene-0.12-mRNA-1	tr|D7L1Y6|D7L1Y6_ARALL	69.46	239	60	1	1	239	119	344	6.00E-122	359
maker-Contig1014-snap-gene-0.9-mRNA-1	tr|Q9LUV9|Q9LUV9_ARATH	79.71	419	47	4	1	400	1	400	0	652
maker-Contig1015-snap-gene-0.13-mRNA-1	tr|D7LXY1|D7LXY1_ARALL	50.73	410	185	10	10	414	1	398	1.00E-123	373
maker-Contig1015-snap-gene-0.14-mRNA-1	tr|D7L993|D7L993_ARALL	95.07	993	30	3	1	974	1	993	0	1937
maker-Contig1015-snap-gene-0.15-mRNA-1	tr|R0H541|R0H541_9BRAS	66.06	1099	335	11	5	1077	1	1087	0	1381
maker-Contig1015-snap-gene-0.16-mRNA-1	tr|A0A078DW18|A0A078DW18_BRANA	99.16	119	1	0	1	119	1	119	4.00E-80	239
maker-Contig1015-snap-gene-0.17-mRNA-1	tr|D7L989|D7L989_ARALL	88.89	126	11	1	1	123	1	126	2.00E-75	228
maker-Contig1016-snap-gene-0.7-mRNA-1	tr|Q0WLY6|Q0WLY6_ARATH	92.6	365	27	0	1	365	62	426	0	698
maker-Contig1018-snap-gene-0.20-mRNA-1	tr|D7LPE9|D7LPE9_ARALL	90.47	955	56	3	21	945	14	963	0	1741
maker-Contig1018-snap-gene-0.21-mRNA-1	tr|Q9M1L9|Q9M1L9_ARATH	79.32	382	63	7	1	376	1	372	0	589
maker-Contig1019-snap-gene-0.36-mRNA-1	tr|D7KX87|D7KX87_ARALL	86.32	402	50	2	1	402	1	397	0	716
maker-Contig1019-snap-gene-0.37-mRNA-1	tr|A0A087HJW6|A0A087HJW6_ARAAL	95.29	170	8	0	1	170	1	170	2.00E-115	333
maker-Contig1019-snap-gene-0.38-mRNA-1	tr|V4KBG1|V4KBG1_EUTSA	95.02	201	10	0	1	201	1	201	6.00E-144	408
maker-Contig1019-snap-gene-0.39-mRNA-1	tr|R0ICM3|R0ICM3_9BRAS	79.5	200	41	0	1	200	1	200	6.00E-103	303
maker-Contig1019-snap-gene-0.41-mRNA-1	tr|Q0WPZ0|Q0WPZ0_ARATH	85.86	1004	84	5	1	955	1	995	0	1744
maker-Contig1019-snap-gene-0.42-mRNA-1	tr|R0GGN3|R0GGN3_9BRAS	75.79	347	54	2	1	344	1	320	0	540
maker-Contig1019-snap-gene-0.43-mRNA-1	tr|D7KX70|D7KX70_ARALL	90.62	320	30	0	1	320	1	320	0	615
maker-Contig1019-snap-gene-0.45-mRNA-1	tr|V4KIK8|V4KIK8_EUTSA	88.91	451	47	3	1	450	1	449	0	829
maker-Contig1019-snap-gene-0.47-mRNA-1	tr|R0HJM0|R0HJM0_9BRAS	88.76	436	49	0	5	440	3	438	0	805
maker-Contig1019-snap-gene-0.48-mRNA-1	tr|Q8RW94|Q8RW94_ARATH	75.59	426	49	5	1	401	1	396	0	615
maker-Contig1019-snap-gene-0.49-mRNA-1	sp|Q9SSB8|CX5B2_ARATH	85.99	157	11	1	1	146	1	157	5.00E-90	268
maker-Contig1019-snap-gene-0.50-mRNA-1	tr|D7KX78|D7KX78_ARALL	91.6	369	30	1	2	370	4	371	0	699
maker-Contig1019-snap-gene-0.51-mRNA-1	tr|V4KIJ9|V4KIJ9_EUTSA	89.52	649	67	1	1	648	1	649	0	1197
maker-Contig1019-snap-gene-0.52-mRNA-1	tr|D7KX69|D7KX69_ARALL	78.09	356	49	3	341	668	1	355	0	553
maker-Contig1019-snap-gene-0.52-mRNA-1	tr|D7KX69|D7KX69_ARALL	60.22	181	69	2	151	328	162	342	3.00E-64	224
maker-Contig1019-snap-gene-0.53-mRNA-1	tr|D7KX67|D7KX67_ARALL	97.89	522	11	0	1	522	1	522	0	1049
maker-Contig1019-snap-gene-0.54-mRNA-1	tr|R0GCD3|R0GCD3_9BRAS	91.62	394	33	0	1	394	1	394	0	754
maker-Contig1019-snap-gene-0.55-mRNA-1	tr|D7KX63|D7KX63_ARALL	77.95	195	25	2	1	195	1	177	3.00E-100	295
maker-Contig1019-snap-gene-0.56-mRNA-1	tr|V4M7I8|V4M7I8_EUTSA	95.09	897	42	2	1	895	1	897	0	1697
maker-Contig1019-snap-gene-0.57-mRNA-1	tr|R0IB11|R0IB11_9BRAS	81.3	369	53	4	27	382	1	366	0	589
maker-Contig1020-snap-gene-0.7-mRNA-1	tr|D7LMY1|D7LMY1_ARALL	46.2	171	80	1	363	521	66	236	4.00E-39	151
maker-Contig1020-snap-gene-0.8-mRNA-1	tr|D7KEP0|D7KEP0_ARALL	67.8	177	57	0	1	177	1	177	6.00E-76	241
maker-Contig1021-snap-gene-0.10-mRNA-1	tr|R0HAZ5|R0HAZ5_9BRAS	91.41	850	63	5	1	843	24	870	0	1596
maker-Contig1021-snap-gene-0.11-mRNA-1	tr|A0A087H325|A0A087H325_ARAAL	94.23	156	9	0	1	156	24	179	2.00E-98	290
maker-Contig1021-snap-gene-0.9-mRNA-1	tr|A0A087H2J0|A0A087H2J0_ARAAL	81.89	392	32	7	1	356	1	389	0	575
maker-Contig1022-snap-gene-0.19-mRNA-1	sp|Q8GXR9|DHNA_ARATH	92.32	521	38	2	34	554	1	519	0	973
maker-Contig1022-snap-gene-0.20-mRNA-1	tr|V4LLZ8|V4LLZ8_EUTSA	83.57	140	23	0	1	140	1	140	5.00E-83	249
maker-Contig1022-snap-gene-0.21-mRNA-1	tr|R0FE38|R0FE38_9BRAS	89.74	468	48	0	1	468	42	509	0	883
maker-Contig1022-snap-gene-0.22-mRNA-1	tr|A0A087G5T3|A0A087G5T3_ARAAL	93.65	378	24	0	1	378	1	378	0	746
maker-Contig1022-snap-gene-0.23-mRNA-1	tr|D7M219|D7M219_ARALL	86.92	107	10	1	48	150	1	107	3.00E-59	187
maker-Contig1022-snap-gene-0.24-mRNA-1	tr|Q8LGB7|Q8LGB7_ARATH	85.96	228	29	1	1	225	35	262	3.00E-133	384
maker-Contig1022-snap-gene-0.25-mRNA-1	tr|R0HAY9|R0HAY9_9BRAS	81.12	392	61	6	33	417	1	386	0	634
maker-Contig1022-snap-gene-0.26-mRNA-1	tr|V4MI69|V4MI69_EUTSA	100	22	0	0	37	58	76	97	5.00E-07	49.7
maker-Contig1022-snap-gene-0.27-mRNA-1	tr|D7KM51|D7KM51_ARALL	72.41	232	54	4	1	224	1	230	3.00E-76	238
maker-Contig1022-snap-gene-0.28-mRNA-1	tr|D7M207|D7M207_ARALL	75.72	449	109	0	1	449	11	459	0	680
maker-Contig1022-snap-gene-0.29-mRNA-1	tr|Q9C5A0|Q9C5A0_ARATH	55.9	161	39	7	37	185	1	141	8.00E-38	136
maker-Contig1022-snap-gene-0.31-mRNA-1	tr|Q9C5A2|Q9C5A2_ARATH	91.53	354	28	2	56	409	1	352	0	652
maker-Contig1022-snap-gene-0.32-mRNA-1	tr|V4KSC6|V4KSC6_EUTSA	96.34	492	18	0	1	492	1	492	0	981
maker-Contig1022-snap-gene-0.33-mRNA-1	tr|R0H7X8|R0H7X8_9BRAS	88.92	343	38	0	1	343	1	343	0	636
maker-Contig1022-snap-gene-0.34-mRNA-1	tr|D7M221|D7M221_ARALL	90.91	110	10	0	28	137	1	110	3.00E-68	209
maker-Contig1022-snap-gene-0.35-mRNA-1	tr|D7M220|D7M220_ARALL	95.69	209	9	0	1	209	1	209	3.00E-138	396
maker-Contig1022-snap-gene-0.36-mRNA-1	tr|R0GV35|R0GV35_9BRAS	94.13	375	22	0	10	384	26	400	0	742
maker-Contig1024-snap-gene-0.10-mRNA-1	tr|R0F6Q5|R0F6Q5_9BRAS	86.79	265	35	0	1	265	1	265	2.00E-171	483
maker-Contig1025-snap-gene-0.14-mRNA-1	tr|Q9LXU4|Q9LXU4_ARATH	69.77	43	10	1	71	110	272	314	3.00E-10	62.8
maker-Contig1026-snap-gene-0.4-mRNA-1	tr|R0G7L8|R0G7L8_9BRAS	91.38	673	49	4	35	702	1	669	0	1261
maker-Contig1027-snap-gene-0.2-mRNA-1	tr|Q9C6Y5|Q9C6Y5_ARATH	81.38	349	64	1	8	356	55	402	0	598
maker-Contig1028-snap-gene-0.12-mRNA-1	sp|Q949Y5|EGY1_ARATH	87.75	555	35	6	26	554	1	548	0	948
maker-Contig1029-snap-gene-0.10-mRNA-1	tr|D7ML19|D7ML19_ARALL	86.7	1120	146	1	1	1120	1	1117	0	1941
maker-Contig1029-snap-gene-0.11-mRNA-1	tr|A0A078DP01|A0A078DP01_BRANA	67.54	268	47	5	1	229	1	267	1.00E-110	327
maker-Contig102-snap-gene-0.24-mRNA-1	tr|A0A078F726|A0A078F726_BRANA	77.5	80	10	1	1	80	1	72	4.00E-12	62.4
maker-Contig102-snap-gene-0.25-mRNA-1	tr|D7LQF8|D7LQF8_ARALL	86.67	195	22	1	212	406	12	202	4.00E-109	347
maker-Contig102-snap-gene-0.25-mRNA-1	tr|D7LQF8|D7LQF8_ARALL	75.83	211	41	4	1	211	1	201	3.00E-93	304
maker-Contig102-snap-gene-0.25-mRNA-1	tr|D7LQF8|D7LQF8_ARALL	73.98	196	45	3	942	1137	12	201	1.00E-87	288
maker-Contig102-snap-gene-0.25-mRNA-1	tr|D7LQF8|D7LQF8_ARALL	70.85	199	52	4	744	941	8	201	4.00E-83	276
maker-Contig102-snap-gene-0.25-mRNA-1	tr|D7LQF8|D7LQF8_ARALL	82.89	152	26	0	406	557	14	165	2.00E-78	262
maker-Contig102-snap-gene-0.25-mRNA-1	tr|D7LQF8|D7LQF8_ARALL	60.26	151	57	2	595	744	5	153	3.00E-47	175
maker-Contig102-snap-gene-0.26-mRNA-1	tr|D7LAV7|D7LAV7_ARALL	88.78	526	31	3	1	522	1	502	0	894
maker-Contig102-snap-gene-0.27-mRNA-1	tr|Q9LHE8|Q9LHE8_ARATH	90	440	38	1	1	440	1	434	0	806
maker-Contig102-snap-gene-0.28-mRNA-1	sp|Q9LHE7|FYPP3_ARATH	94.72	303	7	1	1	294	1	303	0	598
maker-Contig102-snap-gene-0.29-mRNA-1	tr|Q9LHE6|Q9LHE6_ARATH	89.62	453	35	2	14	465	9	450	0	818
maker-Contig102-snap-gene-0.30-mRNA-1	tr|D7KYQ2|D7KYQ2_ARALL	98.22	450	4	1	1	446	1	450	0	914
maker-Contig102-snap-gene-0.31-mRNA-1	sp|P28769|TCPA_ARATH	99.08	545	5	0	1	545	1	545	0	1100
maker-Contig102-snap-gene-0.32-mRNA-1	tr|D7LAV9|D7LAV9_ARALL	97.79	181	4	0	1	181	1	181	7.00E-131	373
maker-Contig102-snap-gene-1.32-mRNA-1	tr|Q9LHE4|Q9LHE4_ARATH	74.17	1053	201	4	36	1024	1	1046	0	1544
maker-Contig102-snap-gene-1.33-mRNA-1	tr|R0G651|R0G651_9BRAS	85.71	294	28	6	1	287	46	332	3.00E-173	493
maker-Contig102-snap-gene-1.34-mRNA-1	tr|D7LAU6|D7LAU6_ARALL	94.42	1164	52	1	1	1151	1	1164	0	2271
maker-Contig102-snap-gene-1.35-mRNA-1	tr|A0A087HB17|A0A087HB17_ARAAL	92.77	512	34	1	1	512	1	509	0	976
maker-Contig102-snap-gene-1.36-mRNA-1	tr|R0G2U1|R0G2U1_9BRAS	92.69	1121	80	2	3	1122	2	1121	0	2082
maker-Contig102-snap-gene-1.37-mRNA-1	tr|V4NN49|V4NN49_EUTSA	87.5	320	38	1	1	320	1	318	2.00E-177	504
maker-Contig102-snap-gene-1.38-mRNA-1	tr|D7LAT7|D7LAT7_ARALL	96.69	514	17	0	1	514	1	514	0	1020
maker-Contig102-snap-gene-1.39-mRNA-1	tr|B9DHF5|B9DHF5_ARATH	94.57	313	15	2	43	354	26	337	0	521
maker-Contig102-snap-gene-1.40-mRNA-1	tr|R0HJI9|R0HJI9_9BRAS	87.19	843	105	3	1	843	1	840	0	1395
maker-Contig102-snap-gene-1.41-mRNA-1	tr|D7LA30|D7LA30_ARALL	89.83	521	49	2	1	518	1	520	0	952
maker-Contig102-snap-gene-1.42-mRNA-1	tr|F4JCD3|F4JCD3_ARATH	84.08	1049	156	8	18	1061	17	1059	0	1762
maker-Contig102-snap-gene-1.43-mRNA-1	tr|D7LA33|D7LA33_ARALL	89.57	230	20	1	1	230	1	226	2.00E-147	419
maker-Contig102-snap-gene-1.44-mRNA-1	tr|D7LA29|D7LA29_ARALL	97.53	405	10	0	7	411	4	408	0	821
maker-Contig102-snap-gene-1.45-mRNA-1	tr|D7LAV3|D7LAV3_ARALL	93.35	436	27	2	1	435	1	435	0	818
maker-Contig102-snap-gene-1.46-mRNA-1	tr|Q8GWB1|Q8GWB1_ARATH	92.43	555	35	3	1	549	1	554	0	1040
maker-Contig102-snap-gene-1.47-mRNA-1	tr|D7LA55|D7LA55_ARALL	92.38	223	16	1	2	223	1	223	4.00E-153	433
maker-Contig102-snap-gene-1.48-mRNA-1	tr|D7LAT5|D7LAT5_ARALL	91.11	416	37	0	1	416	1	416	0	771
maker-Contig102-snap-gene-1.49-mRNA-1	tr|D7LA45|D7LA45_ARALL	90.31	413	40	0	1	413	1	413	0	723
maker-Contig102-snap-gene-1.51-mRNA-1	tr|Q9LT27|Q9LT27_ARATH	87.01	331	33	1	1	331	1	321	0	576
maker-Contig102-snap-gene-1.52-mRNA-1	tr|R0G3E7|R0G3E7_9BRAS	89.44	701	58	5	1	690	1	696	0	1241
maker-Contig102-snap-gene-1.53-mRNA-1	tr|V4LBU7|V4LBU7_EUTSA	84.18	354	56	0	1	354	1	354	0	638
maker-Contig102-snap-gene-1.54-mRNA-1	tr|V4LVQ1|V4LVQ1_EUTSA	96.06	786	25	2	1	780	1	786	0	1552
maker-Contig102-snap-gene-1.55-mRNA-1	tr|F4JCC9|F4JCC9_ARATH	91.59	999	78	2	33	1031	1	993	0	1888
maker-Contig1030-snap-gene-0.11-mRNA-1	tr|D7L908|D7L908_ARALL	84.44	315	46	1	7	321	16	327	0	538
maker-Contig1030-snap-gene-0.12-mRNA-1	tr|D7KNC4|D7KNC4_ARALL	78.42	417	84	3	2	414	21	435	0	659
maker-Contig1030-snap-gene-0.13-mRNA-1	tr|A0A078EII7|A0A078EII7_BRANA	96.05	76	3	0	1	76	1	76	1.00E-45	148
maker-Contig1030-snap-gene-0.15-mRNA-1	tr|D7KVG7|D7KVG7_ARALL	69.92	266	55	3	13	253	1	266	2.00E-111	353
maker-Contig1030-snap-gene-0.16-mRNA-1	tr|V4KGU1|V4KGU1_EUTSA	84.34	166	23	1	4	166	866	1031	1.00E-84	275
maker-Contig1031-snap-gene-0.13-mRNA-1	tr|R0H2T4|R0H2T4_9BRAS	59.56	366	131	3	6	354	1	366	4.00E-154	447
maker-Contig1031-snap-gene-0.14-mRNA-1	tr|D7MIS3|D7MIS3_ARALL	91.21	717	44	7	1	700	1	715	0	1305
maker-Contig1031-snap-gene-0.15-mRNA-1	tr|D7KPU7|D7KPU7_ARALL	88.46	260	26	2	1	260	1	256	3.00E-166	469
maker-Contig1031-snap-gene-0.16-mRNA-1	tr|A0A087GSZ5|A0A087GSZ5_ARAAL	70.93	1039	251	11	31	1048	13	1021	0	1466
maker-Contig1031-snap-gene-0.18-mRNA-1	tr|A0A078ERL5|A0A078ERL5_BRANA	66.36	327	37	6	1	256	130	454	2.00E-133	392
maker-Contig1031-snap-gene-0.19-mRNA-1	tr|D7KPU8|D7KPU8_ARALL	85.95	740	97	6	28	765	3	737	0	1192
maker-Contig1031-snap-gene-0.20-mRNA-1	sp|Q9M7Q4|AI5L5_ARATH	81.34	418	51	6	7	404	6	416	0	607
maker-Contig1031-snap-gene-0.21-mRNA-1	tr|D7KPU5|D7KPU5_ARALL	89.81	216	18	3	1	215	1	213	5.00E-129	372
maker-Contig1032-snap-gene-0.10-mRNA-1	tr|V4MLI2|V4MLI2_EUTSA	90.29	680	58	3	1	676	1	676	0	1279
maker-Contig1032-snap-gene-0.11-mRNA-1	tr|A0A087GY88|A0A087GY88_ARAAL	88.79	223	22	2	1	221	125	346	5.00E-133	386
maker-Contig1032-snap-gene-0.12-mRNA-1	tr|Q9XIM0|Q9XIM0_ARATH	88.89	108	12	0	3	110	96	203	6.00E-58	185
maker-Contig1032-snap-gene-0.8-mRNA-1	tr|D7M6V8|D7M6V8_ARALL	62.35	85	23	2	1	82	1	79	2.00E-16	77.4
maker-Contig1032-snap-gene-0.9-mRNA-1	tr|Q9LKU5|Q9LKU5_ARATH	74.1	139	26	3	143	279	1	131	1.00E-33	126
maker-Contig1032-snap-gene-0.9-mRNA-1	tr|Q9LKU5|Q9LKU5_ARATH	69.66	145	28	3	1	144	1	130	8.00E-32	121
maker-Contig1033-snap-gene-0.10-mRNA-1	tr|V4MS63|V4MS63_EUTSA	97.03	101	3	0	1	101	1	101	1.00E-59	206
maker-Contig1033-snap-gene-0.11-mRNA-1	tr|F4HY33|F4HY33_ARATH	75.38	1044	162	19	94	1092	225	1218	0	1372
maker-Contig1033-snap-gene-0.12-mRNA-1	tr|A0A087HQ63|A0A087HQ63_ARAAL	91.19	987	78	3	1	987	1	978	0	1838
maker-Contig1033-snap-gene-0.13-mRNA-1	sp|D8WUA4|SECA2_ARATH	94.61	1058	49	2	1	1050	1	1058	0	2077
maker-Contig1034-snap-gene-0.8-mRNA-1	tr|D7LL60|D7LL60_ARALL	73.16	611	135	7	1	585	1	608	0	892
maker-Contig1035-snap-gene-0.8-mRNA-1	tr|R0FV63|R0FV63_9BRAS	75.47	53	13	0	60	112	3	55	3.00E-16	82
maker-Contig1035-snap-gene-0.9-mRNA-1	sp|Q9FMH4|PUM13_ARATH	49.91	535	233	12	1	515	1	520	2.00E-147	442
maker-Contig1036-snap-gene-0.10-mRNA-1	tr|D7KUZ1|D7KUZ1_ARALL	88.39	224	26	0	1	224	1	224	2.00E-139	398
maker-Contig1036-snap-gene-0.11-mRNA-1	tr|A0A078JQI2|A0A078JQI2_BRANA	97.58	124	3	0	1	124	58	181	6.00E-89	264
maker-Contig1036-snap-gene-0.12-mRNA-1	tr|R0IBW7|R0IBW7_9BRAS	100	32	0	0	6	37	180	211	4.00E-16	75.5
maker-Contig1036-snap-gene-0.13-mRNA-1	tr|D7KUY8|D7KUY8_ARALL	91.71	193	16	0	1	193	2	194	2.00E-121	352
maker-Contig1036-snap-gene-0.14-mRNA-1	sp|Q9FZH5|MPI2_ARATH	79.63	108	20	1	1	106	1	108	2.00E-52	177
maker-Contig1036-snap-gene-0.15-mRNA-1	sp|Q9FZH5|MPI2_ARATH	89.47	323	32	2	31	353	121	441	0	594
maker-Contig1036-snap-gene-0.9-mRNA-1	tr|Q9FZH7|Q9FZH7_ARATH	77.78	864	132	17	1	844	1	824	0	1293
maker-Contig1037-snap-gene-0.2-mRNA-1	tr|R0GAE3|R0GAE3_9BRAS	65	100	35	0	12	111	9	108	1.00E-42	144
maker-Contig1037-snap-gene-0.3-mRNA-1	tr|D7MQT7|D7MQT7_ARALL	62.5	64	19	1	1	59	16	79	1.00E-19	82.4
maker-Contig1038-snap-gene-0.10-mRNA-1	tr|D7MUA6|D7MUA6_ARALL	85.29	68	10	0	6	73	85	152	2.00E-31	120
maker-Contig1038-snap-gene-0.12-mRNA-1	tr|M4E764|M4E764_BRARP	88.87	539	57	1	1	539	1	536	0	1007
maker-Contig1038-snap-gene-0.13-mRNA-1	tr|D7MQB0|D7MQB0_ARALL	71.06	653	143	8	161	804	182	797	0	912
maker-Contig1038-snap-gene-0.14-mRNA-1	tr|D7LYB0|D7LYB0_ARALL	75.41	862	192	6	17	862	4	861	0	1259
maker-Contig1038-snap-gene-0.15-mRNA-1	tr|R0GQ08|R0GQ08_9BRAS	92.47	332	14	2	1	322	41	371	0	626
maker-Contig1038-snap-gene-0.16-mRNA-1	tr|Q9XID1|Q9XID1_ARATH	89.98	479	46	1	2	480	1	477	0	896
maker-Contig1039-snap-gene-0.25-mRNA-1	sp|O82375|FBK39_ARATH	53.45	391	158	9	346	721	1	382	8.00E-114	357
maker-Contig1039-snap-gene-0.25-mRNA-1	sp|O82375|FBK39_ARATH	50	356	162	7	3	351	25	371	1.00E-98	317
maker-Contig1039-snap-gene-0.26-mRNA-1	tr|D7LLC9|D7LLC9_ARALL	82.47	485	71	3	885	1369	4	474	0	806
maker-Contig1039-snap-gene-0.26-mRNA-1	tr|D7LLC9|D7LLC9_ARALL	46.15	468	230	10	436	884	1	465	3.00E-126	407
maker-Contig1039-snap-gene-0.26-mRNA-1	tr|D7LLC9|D7LLC9_ARALL	42.49	473	234	9	2	439	5	474	1.00E-110	365
maker-Contig1039-snap-gene-0.27-mRNA-1	tr|A0A087G070|A0A087G070_ARAAL	93.42	608	40	0	48	655	132	739	0	1190
maker-Contig1039-snap-gene-0.27-mRNA-1	tr|A0A087G070|A0A087G070_ARAAL	29.94	531	279	11	1	495	1	474	3.00E-70	249
maker-Contig1039-snap-gene-0.28-mRNA-1	sp|O82375|FBK39_ARATH	55.43	341	143	5	345	681	29	364	3.00E-112	357
maker-Contig1039-snap-gene-0.28-mRNA-1	sp|O82375|FBK39_ARATH	50.3	330	148	7	13	339	64	380	6.00E-89	296
maker-Contig1039-snap-gene-0.28-mRNA-1	sp|O82375|FBK39_ARATH	54.75	221	92	5	681	900	170	383	8.00E-59	212
maker-Contig1039-snap-gene-0.29-mRNA-1	sp|O81643|VILI1_ARATH	82.95	909	136	6	6	895	1	909	0	1519
maker-Contig103-snap-gene-0.34-mRNA-1	tr|A0A087HF45|A0A087HF45_ARAAL	49.07	432	196	6	173	584	156	583	1.00E-139	426
maker-Contig103-snap-gene-0.34-mRNA-1	tr|A0A087HF45|A0A087HF45_ARAAL	40.83	120	60	2	169	278	17	135	6.00E-19	96.3
maker-Contig103-snap-gene-0.36-mRNA-1	tr|D7MG81|D7MG81_ARALL	79.5	239	36	6	1	233	1	232	1.00E-125	364
maker-Contig103-snap-gene-0.37-mRNA-1	tr|D7MG88|D7MG88_ARALL	97.29	848	19	1	17	860	74	921	0	1700
maker-Contig103-snap-gene-0.38-mRNA-1	tr|A0A078CUT1|A0A078CUT1_BRANA	68.02	1476	307	20	1	1467	1	1320	0	1887
maker-Contig103-snap-gene-0.39-mRNA-1	sp|Q56YF8|CCT12_ARATH	55.01	469	165	6	597	1028	1	460	1.00E-134	435
maker-Contig103-snap-gene-0.40-mRNA-1	tr|V4MFX8|V4MFX8_EUTSA	61.27	173	40	5	47	215	196	345	3.00E-50	178
maker-Contig103-snap-gene-0.41-mRNA-1	tr|D7KXX9|D7KXX9_ARALL	74.19	155	39	1	11	164	25	179	2.00E-78	239
maker-Contig103-snap-gene-0.42-mRNA-1	tr|D7MG79|D7MG79_ARALL	96.13	310	12	0	1	310	1	310	0	627
maker-Contig103-snap-gene-0.44-mRNA-1	tr|R0F2Q5|R0F2Q5_9BRAS	86.04	222	27	2	1	219	1	221	4.00E-128	369
maker-Contig103-snap-gene-0.47-mRNA-1	tr|O81862|O81862_ARATH	63.42	339	120	1	11	349	28	362	1.00E-134	414
maker-Contig103-snap-gene-0.47-mRNA-1	tr|O81862|O81862_ARATH	92.48	133	10	0	346	478	229	361	6.00E-76	259
maker-Contig103-snap-gene-0.47-mRNA-1	tr|O81862|O81862_ARATH	74.34	152	36	1	658	809	215	363	3.00E-66	233
maker-Contig103-snap-gene-0.47-mRNA-1	tr|O81862|O81862_ARATH	52.28	241	83	3	449	657	122	362	8.00E-65	228
maker-Contig103-snap-gene-0.48-mRNA-1	tr|A0A087GFH4|A0A087GFH4_ARAAL	71.05	38	10	1	17	54	178	214	2.00E-08	53.1
maker-Contig103-snap-gene-0.49-mRNA-1	tr|V4P730|V4P730_EUTSA	85.99	314	38	3	1	314	29	336	0	538
maker-Contig103-snap-gene-0.50-mRNA-1	tr|R0F8U1|R0F8U1_9BRAS	89.4	585	58	2	3	584	2	585	0	1034
maker-Contig103-snap-gene-0.51-mRNA-1	tr|D7MG94|D7MG94_ARALL	91.47	539	39	2	31	569	1	532	0	979
maker-Contig103-snap-gene-0.52-mRNA-1	tr|D7MGA0|D7MGA0_ARALL	98.45	193	3	0	1	193	1	193	7.00E-138	392
maker-Contig103-snap-gene-0.53-mRNA-1	tr|D7MG99|D7MG99_ARALL	92.54	268	20	0	1	268	1	268	0	508
maker-Contig1040-snap-gene-0.10-mRNA-1	tr|I0J3G4|I0J3G4_ARAHH	60	110	37	3	2	111	446	548	3.00E-30	119
maker-Contig1040-snap-gene-0.11-mRNA-1	tr|I0J3G4|I0J3G4_ARAHH	59.77	435	157	7	1	425	121	547	1.00E-148	457
maker-Contig1040-snap-gene-0.11-mRNA-1	tr|I0J3G4|I0J3G4_ARAHH	51.42	459	163	13	427	855	120	548	2.00E-118	379
maker-Contig1040-snap-gene-0.9-mRNA-1	tr|B6SJQ5|B6SJQ5_MAIZE	90.3	134	13	0	1	134	1	134	7.00E-85	253
maker-Contig1041-snap-gene-0.13-mRNA-1	tr|A0A087GJS1|A0A087GJS1_ARAAL	58.05	534	163	9	18	547	533	1009	6.00E-177	538
maker-Contig1041-snap-gene-0.14-mRNA-1	tr|R0GZ38|R0GZ38_9BRAS	68.2	261	75	2	196	448	267	527	3.00E-111	356
maker-Contig1041-snap-gene-0.14-mRNA-1	tr|R0GZ38|R0GZ38_9BRAS	67.21	122	33	2	630	751	25	139	8.00E-40	160
maker-Contig1041-snap-gene-0.14-mRNA-1	tr|R0GZ38|R0GZ38_9BRAS	84.09	88	14	0	102	189	3	90	2.00E-36	149
maker-Contig1041-snap-gene-0.15-mRNA-1	tr|B9GWV6|B9GWV6_POPTR	70.21	47	10	1	66	108	113	159	1.00E-11	63.9
maker-Contig1041-snap-gene-0.16-mRNA-1	tr|Q9FFS5|Q9FFS5_ARATH	71.6	405	95	3	6	397	4	401	0	577
maker-Contig1041-snap-gene-0.17-mRNA-1	tr|A0A087GJS1|A0A087GJS1_ARAAL	71.43	581	117	7	1	536	378	954	0	766
maker-Contig1041-snap-gene-0.18-mRNA-1	tr|R0F183|R0F183_9BRAS	51.45	173	70	2	22	183	7	176	2.00E-53	181
maker-Contig1041-snap-gene-0.19-mRNA-1	tr|R0F183|R0F183_9BRAS	48.19	83	30	1	1	70	1	83	2.00E-16	75.5
maker-Contig1041-snap-gene-0.20-mRNA-1	tr|A0A087GJS1|A0A087GJS1_ARAAL	68.91	1084	255	10	53	1129	3	1011	0	1417
maker-Contig1042-snap-gene-0.4-mRNA-1	tr|M4EJE4|M4EJE4_BRARP	70.65	184	52	1	5	186	12	195	1.00E-88	268
maker-Contig1042-snap-gene-0.5-mRNA-1	tr|R0I9B6|R0I9B6_9BRAS	66.88	157	51	1	2	158	9	164	2.00E-62	208
maker-Contig1044-snap-gene-0.9-mRNA-1	tr|R0HPY2|R0HPY2_9BRAS	93.33	345	16	3	1	341	1	342	0	613
maker-Contig1045-snap-gene-0.8-mRNA-1	tr|R0FQZ9|R0FQZ9_9BRAS	65.64	259	71	5	1	242	1	258	1.00E-97	294
maker-Contig1046-snap-gene-0.21-mRNA-1	sp|Q6NQ81|PP304_ARATH	86.13	750	95	2	28	771	53	799	0	1321
maker-Contig1046-snap-gene-0.23-mRNA-1	tr|D7M1U8|D7M1U8_ARALL	88.59	368	28	2	1	368	1	354	0	663
maker-Contig1046-snap-gene-0.24-mRNA-1	tr|D7M1U7|D7M1U7_ARALL	92.38	341	24	2	1	340	1	340	0	636
maker-Contig1046-snap-gene-0.25-mRNA-1	tr|A0A078IXY8|A0A078IXY8_BRANA	25.72	486	312	14	197	659	67	526	3.00E-34	142
maker-Contig1046-snap-gene-0.26-mRNA-1	tr|A0A078DST2|A0A078DST2_BRANA	74.35	308	27	6	1	307	1	257	7.00E-136	394
maker-Contig1046-snap-gene-0.27-mRNA-1	tr|D7M1U2|D7M1U2_ARALL	98.15	54	1	0	14	67	87	140	8.00E-32	114
maker-Contig1046-snap-gene-0.30-mRNA-1	sp|Q9M0Z6|MSRB3_ARATH	88.31	154	18	0	26	179	23	176	5.00E-97	286
maker-Contig1046-snap-gene-0.31-mRNA-1	tr|D7KF59|D7KF59_ARALL	88.89	378	32	5	1	372	1	374	0	632
maker-Contig1046-snap-gene-0.32-mRNA-1	tr|A0A087GM96|A0A087GM96_ARAAL	85.5	848	98	6	1	825	1	846	0	1464
maker-Contig1046-snap-gene-0.33-mRNA-1	sp|Q9ZS88|DER22_ARATH	97.95	244	5	0	1	244	1	244	7.00E-178	497
maker-Contig1046-snap-gene-0.34-mRNA-1	sp|Q9M0Z3|KEA3_ARATH	91.96	784	48	7	1	777	1	776	0	1390
maker-Contig1046-snap-gene-0.35-mRNA-1	tr|R0IAH5|R0IAH5_9BRAS	69.1	1110	288	9	1	1101	2	1065	0	1502
maker-Contig1047-snap-gene-0.6-mRNA-1	tr|Q8VZG4|Q8VZG4_ARATH	84.78	762	106	5	1	758	1	756	0	1273
maker-Contig1047-snap-gene-0.7-mRNA-1	tr|V4MS67|V4MS67_EUTSA	71.19	1947	473	25	1	1911	1	1895	0	2527
maker-Contig1047-snap-gene-0.8-mRNA-1	tr|V4KXF6|V4KXF6_EUTSA	72.56	277	43	6	1	247	1	274	4.00E-91	281
maker-Contig1047-snap-gene-0.9-mRNA-1	tr|A0A078EC75|A0A078EC75_BRANA	87.5	216	21	1	2	217	138	347	4.00E-130	379
maker-Contig1048-snap-gene-0.5-mRNA-1	tr|A0A078HBK6|A0A078HBK6_BRANA	93.87	457	21	1	4	460	86	535	0	878
maker-Contig1049-snap-gene-0.11-mRNA-1	tr|Q6NLP2|Q6NLP2_ARATH	81.58	532	78	9	1	524	1	520	0	771
maker-Contig1049-snap-gene-0.13-mRNA-1	tr|D7KK60|D7KK60_ARALL	67.68	1157	277	16	7	1134	364	1452	0	1385
maker-Contig1049-snap-gene-0.13-mRNA-1	tr|D7KK60|D7KK60_ARALL	63.71	124	43	1	1	122	473	596	6.00E-33	144
maker-Contig104-snap-gene-0.22-mRNA-1	sp|Q5BPF3|BASL_ARATH	82.84	134	21	1	1	134	131	262	2.00E-62	199
maker-Contig104-snap-gene-0.23-mRNA-1	tr|Q9FJG9|Q9FJG9_ARATH	87.71	472	29	2	22	492	1	444	0	798
maker-Contig104-snap-gene-0.24-mRNA-1	tr|V4KPF6|V4KPF6_EUTSA	51.85	189	70	4	1	177	1	180	4.00E-46	158
maker-Contig104-snap-gene-0.25-mRNA-1	tr|R0EX45|R0EX45_9BRAS	80.89	293	51	4	1	291	1	290	2.00E-117	347
maker-Contig104-snap-gene-0.27-mRNA-1	tr|R0GPJ9|R0GPJ9_9BRAS	98.49	595	8	1	1	594	35	629	0	1215
maker-Contig104-snap-gene-0.30-mRNA-1	tr|V4KW91|V4KW91_EUTSA	93.52	1127	46	5	1	1121	1	1106	0	2180
maker-Contig104-snap-gene-0.31-mRNA-1	tr|D7MTW9|D7MTW9_ARALL	89.67	697	61	7	1	689	1	694	0	1235
maker-Contig104-snap-gene-0.32-mRNA-1	sp|Q9FJH7|NRT23_ARATH	94.59	536	29	0	521	1056	4	539	0	1017
maker-Contig104-snap-gene-0.32-mRNA-1	sp|Q9FJH7|NRT23_ARATH	70.25	511	149	2	6	513	10	520	0	743
maker-Contig104-snap-gene-0.34-mRNA-1	tr|V4LEW3|V4LEW3_EUTSA	94.52	347	18	1	1	346	1	347	0	625
maker-Contig104-snap-gene-1.27-mRNA-1	tr|Q9FF49|Q9FF49_ARATH	92.11	710	45	5	1	705	1	704	0	1301
maker-Contig104-snap-gene-1.28-mRNA-1	tr|Q9FF50|Q9FF50_ARATH	96.68	933	30	1	1	933	1	932	0	1885
maker-Contig104-snap-gene-1.29-mRNA-1	tr|R0EXY7|R0EXY7_9BRAS	96.84	285	9	0	1	285	13	297	0	560
maker-Contig104-snap-gene-1.30-mRNA-1	tr|V4LEX3|V4LEX3_EUTSA	89.82	599	55	5	1	598	1	594	0	1056
maker-Contig104-snap-gene-1.31-mRNA-1	tr|A0A087GCI0|A0A087GCI0_ARAAL	94.51	255	13	1	1	254	1	255	7.00E-172	483
maker-Contig104-snap-gene-1.32-mRNA-1	tr|R0GTW8|R0GTW8_9BRAS	94.33	335	16	1	1	332	1	335	0	655
maker-Contig104-snap-gene-1.33-mRNA-1	tr|A0A078DIH7|A0A078DIH7_BRANA	80.14	428	62	4	1	409	1	424	0	589
maker-Contig104-snap-gene-1.34-mRNA-1	tr|D7MTU6|D7MTU6_ARALL	93.01	801	46	3	1	801	1	791	0	1464
maker-Contig104-snap-gene-1.35-mRNA-1	tr|D7MTW7|D7MTW7_ARALL	94.44	846	12	4	1	813	1	844	0	1637
maker-Contig104-snap-gene-1.36-mRNA-1	tr|D7MTV9|D7MTV9_ARALL	97.87	376	8	0	1	376	1	376	0	766
maker-Contig104-snap-gene-1.39-mRNA-1	tr|Q9FKI9|Q9FKI9_ARATH	90.04	492	41	4	1	489	1	487	0	834
maker-Contig104-snap-gene-1.40-mRNA-1	tr|D7MTV6|D7MTV6_ARALL	93.8	274	12	1	1	269	1	274	0	518
maker-Contig104-snap-gene-1.42-mRNA-1	sp|Q5HZ38|GRIK2_ARATH	91.37	417	25	2	30	445	1	407	0	768
maker-Contig104-snap-gene-1.43-mRNA-1	tr|R0GM86|R0GM86_9BRAS	73.86	352	74	5	1	337	6	354	7.00E-179	512
maker-Contig104-snap-gene-1.44-mRNA-1	tr|V4KWC1|V4KWC1_EUTSA	59.05	442	137	3	3	444	5	402	3.00E-178	513
maker-Contig104-snap-gene-1.46-mRNA-1	tr|D7MTU4|D7MTU4_ARALL	91.21	876	66	2	1	876	9	873	0	1623
maker-Contig1050-snap-gene-0.4-mRNA-1	tr|A0A087GF07|A0A087GF07_ARAAL	98.51	470	7	0	1	470	1	470	0	972
maker-Contig1050-snap-gene-0.6-mRNA-1	tr|A0A078I8A0|A0A078I8A0_BRANA	85.41	377	45	5	1	376	1	368	0	652
maker-Contig1051-snap-gene-0.12-mRNA-1	tr|A0A078JD98|A0A078JD98_BRANA	93.8	500	31	0	1	500	1	500	0	932
maker-Contig1051-snap-gene-0.13-mRNA-1	tr|D7LKT1|D7LKT1_ARALL	88.4	500	57	1	1	500	17	515	0	897
maker-Contig1051-snap-gene-0.14-mRNA-1	tr|A0A087H3L0|A0A087H3L0_ARAAL	76.13	331	53	10	1	315	1	321	7.00E-152	437
maker-Contig1051-snap-gene-0.15-mRNA-1	tr|R0FXY9|R0FXY9_9BRAS	74.11	309	61	6	5	305	2	299	6.00E-156	446
maker-Contig1052-snap-gene-0.22-mRNA-1	tr|D7MAS7|D7MAS7_ARALL	68.42	228	65	4	11	238	36	256	1.00E-74	235
maker-Contig1052-snap-gene-0.23-mRNA-1	tr|V4MFD9|V4MFD9_EUTSA	87.75	498	44	5	1	484	1	495	0	852
maker-Contig1052-snap-gene-0.24-mRNA-1	tr|R0GWG3|R0GWG3_9BRAS	88.59	622	69	1	1	622	1	620	0	1123
maker-Contig1052-snap-gene-0.25-mRNA-1	sp|P48002|KNAT5_ARATH	92.41	382	24	1	1	377	1	382	0	720
maker-Contig1052-snap-gene-0.27-mRNA-1	tr|F4JTJ2|F4JTJ2_ARATH	88.81	724	71	4	1	717	1	721	0	1312
maker-Contig1052-snap-gene-0.28-mRNA-1	tr|A0A087GIX7|A0A087GIX7_ARAAL	74.91	279	32	2	2	280	1	241	2.00E-145	416
maker-Contig1052-snap-gene-0.29-mRNA-1	tr|D7MAQ6|D7MAQ6_ARALL	85.29	782	105	5	1	778	1	776	0	1225
maker-Contig1052-snap-gene-0.30-mRNA-1	tr|V4P3I3|V4P3I3_EUTSA	88.56	778	73	4	1	778	1	762	0	1404
maker-Contig1052-snap-gene-0.32-mRNA-1	tr|A0A078CJH1|A0A078CJH1_BRANA	83.64	220	21	1	1	220	1	205	4.00E-118	343
maker-Contig1052-snap-gene-0.33-mRNA-1	tr|Q8LCV8|Q8LCV8_ARATH	78.23	124	27	0	6	129	1	124	1.00E-67	208
maker-Contig1052-snap-gene-0.34-mRNA-1	tr|F4JTI5|F4JTI5_ARATH	73.55	121	32	0	4	124	2	122	6.00E-56	178
maker-Contig1052-snap-gene-0.35-mRNA-1	tr|D7MAS2|D7MAS2_ARALL	82.3	113	20	0	118	230	15	127	6.00E-62	198
maker-Contig1052-snap-gene-0.35-mRNA-1	tr|D7MAS2|D7MAS2_ARALL	71.31	122	33	1	1	122	1	120	1.00E-54	179
maker-Contig1052-snap-gene-0.36-mRNA-1	tr|R0GZZ9|R0GZZ9_9BRAS	94.26	366	21	0	7	372	28	393	0	704
maker-Contig1052-snap-gene-0.37-mRNA-1	tr|A0A078CGH9|A0A078CGH9_BRANA	95	220	10	1	1	219	1	220	1.00E-146	416
maker-Contig1052-snap-gene-0.40-mRNA-1	tr|D7MA69|D7MA69_ARALL	90.7	613	43	2	13	612	1	612	0	1132
maker-Contig1052-snap-gene-0.41-mRNA-1	tr|A0A087GIY0|A0A087GIY0_ARAAL	75.68	111	25	2	53	162	110	219	1.00E-43	151
maker-Contig1053-snap-gene-0.16-mRNA-1	tr|V4KL51|V4KL51_EUTSA	85.71	91	8	1	1	86	29	119	2.00E-48	160
maker-Contig1053-snap-gene-0.17-mRNA-1	tr|V4M9Z8|V4M9Z8_EUTSA	93.29	149	6	1	1	145	1	149	1.00E-84	254
maker-Contig1053-snap-gene-0.18-mRNA-1	sp|Q9C7T4|BH096_ARATH	90.03	331	22	2	1	331	1	320	0	577
maker-Contig1053-snap-gene-0.19-mRNA-1	tr|D7KZB1|D7KZB1_ARALL	90.08	121	12	0	1	121	1	121	5.00E-72	221
maker-Contig1053-snap-gene-0.20-mRNA-1	tr|D7M5X9|D7M5X9_ARALL	56.78	317	105	3	22	306	80	396	1.00E-107	327
maker-Contig1053-snap-gene-0.21-mRNA-1	tr|D7MMR1|D7MMR1_ARALL	49.63	403	157	14	1	374	1	386	1.00E-107	341
maker-Contig1053-snap-gene-0.21-mRNA-1	tr|D7MMR1|D7MMR1_ARALL	47.15	403	129	12	376	711	1	386	1.00E-95	310
maker-Contig1053-snap-gene-0.22-mRNA-1	sp|Q56Z59|PATL3_ARATH	86.51	504	44	7	1	494	1	490	0	861
maker-Contig1053-snap-gene-0.24-mRNA-1	tr|D7KZA7|D7KZA7_ARALL	87.87	371	45	0	1	371	1	371	0	682
maker-Contig1054-snap-gene-0.14-mRNA-1	sp|Q24JJ8|GLO3_ARATH	87.33	363	34	1	1	351	1	363	0	645
maker-Contig1054-snap-gene-0.15-mRNA-1	sp|Q9C6D2|MTK_ARATH	95	420	20	1	1	419	1	420	0	832
maker-Contig1054-snap-gene-0.16-mRNA-1	tr|D7MQA3|D7MQA3_ARALL	90.52	116	11	0	1	116	1	116	1.00E-70	215
maker-Contig1054-snap-gene-0.17-mRNA-1	tr|F4JFS3|F4JFS3_ARATH	83.88	1259	177	7	44	1280	1	1255	0	2064
maker-Contig1054-snap-gene-0.18-mRNA-1	tr|D7L2D0|D7L2D0_ARALL	84.69	529	54	4	1	525	1	506	0	845
maker-Contig1054-snap-gene-0.19-mRNA-1	tr|A0A078CL11|A0A078CL11_BRANA	82.13	235	36	3	1	231	1	233	1.00E-132	382
maker-Contig1054-snap-gene-0.20-mRNA-1	tr|R0HS14|R0HS14_9BRAS	91.04	781	70	0	9	789	24	804	0	1494
maker-Contig1054-snap-gene-0.21-mRNA-1	tr|F4I3E6|F4I3E6_ARATH	73.19	235	57	2	1	235	1	229	4.00E-114	335
maker-Contig1054-snap-gene-0.22-mRNA-1	tr|V4M891|V4M891_EUTSA	69.13	366	91	2	26	376	97	455	2.00E-174	502
maker-Contig1054-snap-gene-0.23-mRNA-1	tr|Q9LJH2|Q9LJH2_ARATH	57.49	247	83	4	5	245	8	238	4.00E-76	246
maker-Contig1054-snap-gene-0.24-mRNA-1	tr|D7L2D4|D7L2D4_ARALL	84.1	195	29	2	1	195	1	193	3.00E-116	337
maker-Contig1054-snap-gene-0.25-mRNA-1	tr|V4M196|V4M196_EUTSA	85.44	371	53	1	1	370	1	371	0	673
maker-Contig1056-snap-gene-0.11-mRNA-1	tr|D7L5X2|D7L5X2_ARALL	88.24	706	65	3	18	711	1	700	0	1246
maker-Contig1056-snap-gene-0.12-mRNA-1	sp|Q9SL78|ATL12_ARATH	84.22	374	51	4	16	383	18	389	0	637
maker-Contig1056-snap-gene-0.13-mRNA-1	tr|M4CKU6|M4CKU6_BRARP	47.76	67	31	2	22	88	92	154	4.00E-07	52.8
maker-Contig1056-snap-gene-0.14-mRNA-1	tr|R0G387|R0G387_9BRAS	90.18	611	54	3	1	606	26	635	0	1124
maker-Contig1056-snap-gene-0.15-mRNA-1	tr|R0HWJ8|R0HWJ8_9BRAS	92.46	955	44	3	1	931	1	951	0	1789
maker-Contig1056-snap-gene-0.16-mRNA-1	tr|R0I4K4|R0I4K4_9BRAS	94.1	1101	60	4	1	1096	1	1101	0	2127
maker-Contig1056-snap-gene-0.17-mRNA-1	tr|R0G879|R0G879_9BRAS	58.86	440	171	6	1	434	1	436	4.00E-156	460
maker-Contig1057-snap-gene-0.5-mRNA-1	tr|A0A087HCP0|A0A087HCP0_ARAAL	87.11	644	76	2	1	637	1	644	0	1189
maker-Contig1058-snap-gene-0.16-mRNA-1	sp|Q9SKC2|ARI11_ARATH	61.86	527	170	7	1	501	1	522	0	634
maker-Contig1058-snap-gene-0.17-mRNA-1	tr|D7LDP6|D7LDP6_ARALL	67.18	131	18	4	1	109	294	421	3.00E-43	153
maker-Contig1058-snap-gene-0.18-mRNA-1	sp|Q93YZ7|ILVH2_ARATH	90.22	491	37	2	1	481	1	490	0	891
maker-Contig1058-snap-gene-0.19-mRNA-1	tr|A0A078HXK8|A0A078HXK8_BRANA	84.04	94	15	0	1	94	1	94	1.00E-51	176
maker-Contig1058-snap-gene-0.20-mRNA-1	tr|D7LDP2|D7LDP2_ARALL	92.09	455	36	0	1	455	1	455	0	884
maker-Contig1058-snap-gene-0.22-mRNA-1	tr|Q8LK27|Q8LK27_BRANA	31.65	237	127	7	1	207	978	1209	1.00E-22	102
maker-Contig1058-snap-gene-0.23-mRNA-1	tr|D7LDP3|D7LDP3_ARALL	71.66	501	134	4	1	496	1	498	0	740
maker-Contig1058-snap-gene-0.24-mRNA-1	tr|Q9SKC0|Q9SKC0_ARATH	92.04	490	23	2	1	475	1	489	0	933
maker-Contig1059-snap-gene-0.15-mRNA-1	tr|R0HCC2|R0HCC2_9BRAS	94.06	438	24	2	1	436	1	438	0	856
maker-Contig1059-snap-gene-0.17-mRNA-1	tr|D7L4I4|D7L4I4_ARALL	83.22	143	24	0	307	449	14	156	2.00E-76	256
maker-Contig105-snap-gene-0.22-mRNA-1	tr|M4CD21|M4CD21_BRARP	84.56	447	66	3	1	446	1	445	0	797
maker-Contig105-snap-gene-0.23-mRNA-1	tr|D7LX41|D7LX41_ARALL	87.8	123	15	0	1	123	1	123	3.00E-70	228
maker-Contig105-snap-gene-0.24-mRNA-1	tr|D7LX41|D7LX41_ARALL	88.18	406	19	3	8	384	125	530	0	729
maker-Contig105-snap-gene-0.25-mRNA-1	tr|V4JY23|V4JY23_EUTSA	81.29	155	28	1	1	154	1	155	2.00E-87	261
maker-Contig105-snap-gene-0.26-mRNA-1	tr|D7KGR4|D7KGR4_ARALL	96.15	208	8	0	7	214	1	208	6.00E-149	421
maker-Contig105-snap-gene-0.27-mRNA-1	tr|R0GS27|R0GS27_9BRAS	94.31	422	24	0	1	422	1	422	0	804
maker-Contig105-snap-gene-0.28-mRNA-1	tr|D7LSG6|D7LSG6_ARALL	91.05	324	17	1	24	347	1	312	0	601
maker-Contig105-snap-gene-0.29-mRNA-1	tr|R0HRS9|R0HRS9_9BRAS	92.78	665	40	3	35	694	1	662	0	1276
maker-Contig105-snap-gene-0.30-mRNA-1	tr|Q9FVS5|Q9FVS5_ARATH	84	150	22	1	45	192	6	155	5.00E-85	256
maker-Contig105-snap-gene-0.31-mRNA-1	tr|R0FFT2|R0FFT2_9BRAS	92.33	326	24	1	1	326	1	325	0	545
maker-Contig105-snap-gene-0.33-mRNA-1	tr|D7KGR3|D7KGR3_ARALL	95.16	702	32	2	22	721	28	729	0	1368
maker-Contig1060-snap-gene-0.8-mRNA-1	tr|D7M1R1|D7M1R1_ARALL	83.71	663	93	4	2	664	1	648	0	1144
maker-Contig1060-snap-gene-0.9-mRNA-1	sp|Q9SYS3|CRK40_ARATH	78.05	647	115	7	475	1118	32	654	0	1039
maker-Contig1060-snap-gene-0.9-mRNA-1	sp|Q9SYS3|CRK40_ARATH	72.92	480	125	4	1	477	1	478	0	706
maker-Contig1061-snap-gene-0.7-mRNA-1	tr|R0FEE8|R0FEE8_9BRAS	87.46	574	68	2	1	573	1	571	0	1043
maker-Contig1061-snap-gene-0.9-mRNA-1	tr|D7M4K9|D7M4K9_ARALL	86.15	361	49	1	43	403	37	396	0	651
maker-Contig1062-snap-gene-0.18-mRNA-1	tr|R0IRK6|R0IRK6_9BRAS	84.02	632	67	5	22	649	7	608	0	1017
maker-Contig1062-snap-gene-0.19-mRNA-1	sp|Q9ZV52|EGC2_ARATH	88.28	128	14	1	1	128	4	130	2.00E-76	230
maker-Contig1062-snap-gene-0.20-mRNA-1	tr|D7L099|D7L099_ARALL	85.37	82	12	0	10	91	40	121	2.00E-44	148
maker-Contig1062-snap-gene-0.21-mRNA-1	tr|R0II37|R0II37_9BRAS	95.54	336	15	0	1	336	1	336	0	656
maker-Contig1062-snap-gene-0.22-mRNA-1	tr|R0GBK2|R0GBK2_9BRAS	97.07	205	6	0	1	205	1	205	8.00E-145	410
maker-Contig1062-snap-gene-0.23-mRNA-1	tr|A3QS62|A3QS62_ARATH	85.76	323	44	1	1	323	1	321	0	570
maker-Contig1062-snap-gene-0.24-mRNA-1	tr|Q9LQP7|Q9LQP7_ARATH	95.78	545	21	2	1	545	1	543	0	1012
maker-Contig1063-snap-gene-0.31-mRNA-1	tr|M4EE78|M4EE78_BRARP	77.48	1399	249	8	19	1398	24	1375	0	2238
maker-Contig1063-snap-gene-0.31-mRNA-1	tr|M4EE78|M4EE78_BRARP	62.24	821	260	6	15	817	803	1591	0	1047
maker-Contig1063-snap-gene-0.33-mRNA-1	tr|M4EE78|M4EE78_BRARP	69.7	1607	432	14	2890	4472	27	1602	0	2284
maker-Contig1063-snap-gene-0.33-mRNA-1	tr|M4EE78|M4EE78_BRARP	66.61	1626	485	13	2075	3684	14	1597	0	2220
maker-Contig1063-snap-gene-0.33-mRNA-1	tr|M4EE78|M4EE78_BRARP	61.53	1622	543	15	1278	2865	28	1602	0	2009
maker-Contig1063-snap-gene-0.33-mRNA-1	tr|M4EE78|M4EE78_BRARP	55.81	1618	566	18	577	2088	28	1602	0	1768
maker-Contig1063-snap-gene-0.33-mRNA-1	tr|M4EE78|M4EE78_BRARP	78.13	791	155	3	3683	4455	15	805	0	1280
maker-Contig1063-snap-gene-0.33-mRNA-1	tr|M4EE78|M4EE78_BRARP	56.29	588	243	6	22	595	24	611	0	676
maker-Contig1063-snap-gene-0.33-mRNA-1	tr|M4EE78|M4EE78_BRARP	54.49	602	251	8	13	595	798	1395	0	663
maker-Contig1063-snap-gene-0.34-mRNA-1	tr|D7KW18|D7KW18_ARALL	86.86	837	82	1	3	839	4	812	0	1496
maker-Contig1063-snap-gene-0.36-mRNA-1	tr|A0A087H2V2|A0A087H2V2_ARAAL	91.45	655	43	2	1	655	1	642	0	1246
maker-Contig1063-snap-gene-0.37-mRNA-1	tr|D7LHX7|D7LHX7_ARALL	95.09	326	11	2	1	326	10	330	0	628
maker-Contig1063-snap-gene-0.38-mRNA-1	tr|R0I9B4|R0I9B4_9BRAS	88.1	168	17	1	1	168	1	165	2.00E-94	283
maker-Contig1063-snap-gene-0.40-mRNA-1	tr|D7KW21|D7KW21_ARALL	65.02	446	151	3	1	442	1	445	0	587
maker-Contig1063-snap-gene-0.41-mRNA-1	tr|D7KW23|D7KW23_ARALL	96.04	303	12	0	1	303	1	303	0	605
maker-Contig1063-snap-gene-0.43-mRNA-1	tr|V4MI01|V4MI01_EUTSA	63.66	377	79	10	4	375	2	325	7.00E-148	430
maker-Contig1063-snap-gene-0.44-mRNA-1	tr|V4LNQ0|V4LNQ0_EUTSA	91.02	1983	116	9	1	1925	1	1979	0	3622
maker-Contig1063-snap-gene-0.45-mRNA-1	tr|A0A087H2V7|A0A087H2V7_ARAAL	68.42	57	15	1	8	64	372	425	5.00E-17	79.3
maker-Contig1063-snap-gene-0.46-mRNA-1	tr|V4MHZ0|V4MHZ0_EUTSA	51.79	112	21	1	1	79	1	112	8.00E-30	109
maker-Contig1063-snap-gene-0.47-mRNA-1	tr|R0FZ48|R0FZ48_9BRAS	81.08	148	27	1	1	147	1	148	1.00E-78	238
maker-Contig1064-snap-gene-0.15-mRNA-1	tr|W8Q3K7|W8Q3K7_ARATH	89.46	949	71	4	1	928	1	941	0	1740
maker-Contig1064-snap-gene-0.16-mRNA-1	tr|R0I7H5|R0I7H5_9BRAS	91.36	706	56	3	29	732	22	724	0	1306
maker-Contig1064-snap-gene-0.17-mRNA-1	tr|D7KR98|D7KR98_ARALL	87.78	180	22	0	1	180	1	180	2.00E-99	293
maker-Contig1064-snap-gene-0.18-mRNA-1	tr|D7KR94|D7KR94_ARALL	91.69	301	25	0	220	520	8	308	0	549
maker-Contig1064-snap-gene-0.20-mRNA-1	tr|R0GH28|R0GH28_9BRAS	84.51	439	56	5	3	437	1	431	0	733
maker-Contig1064-snap-gene-0.21-mRNA-1	tr|D7KR97|D7KR97_ARALL	89.78	499	36	2	1	495	1	488	0	932
maker-Contig1065-snap-gene-0.6-mRNA-1	tr|R0H4V5|R0H4V5_9BRAS	76.65	471	97	2	13	483	1	458	0	759
maker-Contig1065-snap-gene-0.7-mRNA-1	tr|A0A087GV32|A0A087GV32_ARAAL	85.1	255	38	0	1	255	1	255	1.00E-151	432
maker-Contig1065-snap-gene-0.8-mRNA-1	tr|V4LA76|V4LA76_EUTSA	59.62	468	167	6	4	459	9	466	2.00E-178	516
maker-Contig1065-snap-gene-0.9-mRNA-1	tr|V4LZ70|V4LZ70_EUTSA	65.07	146	48	2	9	151	156	301	5.00E-53	181
maker-Contig1066-snap-gene-0.6-mRNA-1	tr|A0A078FGA9|A0A078FGA9_BRANA	76.6	94	22	0	2	95	3	96	4.00E-41	145
maker-Contig1066-snap-gene-0.7-mRNA-1	tr|D7MG20|D7MG20_ARALL	78.95	247	34	1	1	229	110	356	2.00E-140	406
maker-Contig1066-snap-gene-0.8-mRNA-1	tr|R0GMV9|R0GMV9_9BRAS	94.4	411	21	2	1	410	1	410	0	799
maker-Contig1066-snap-gene-0.8-mRNA-1	tr|R0GMV9|R0GMV9_9BRAS	25	220	145	4	154	367	413	618	8.00E-08	60.1
maker-Contig1067-snap-gene-0.1-mRNA-1	tr|V4MCW4|V4MCW4_EUTSA	57.97	207	32	7	1	169	1	190	4.00E-50	169
maker-Contig1068-snap-gene-0.25-mRNA-1	tr|D7M9I4|D7M9I4_ARALL	88.93	244	8	1	1	244	1	225	3.00E-148	424
maker-Contig1068-snap-gene-0.26-mRNA-1	tr|R0GW69|R0GW69_9BRAS	85.76	295	42	0	1	295	1	295	0	533
maker-Contig1068-snap-gene-0.27-mRNA-1	tr|R0GX11|R0GX11_9BRAS	99.03	206	2	0	30	235	37	242	2.00E-148	422
maker-Contig1068-snap-gene-0.30-mRNA-1	tr|D7M2X6|D7M2X6_ARALL	86.29	197	14	1	1	184	1	197	6.00E-115	336
maker-Contig1068-snap-gene-0.31-mRNA-1	tr|A0A078BZJ3|A0A078BZJ3_BRANA	75.74	775	105	5	1	723	1	744	0	1202
maker-Contig1068-snap-gene-0.33-mRNA-1	sp|Q9LXA5|LRK91_ARATH	89.54	650	67	1	104	753	1	649	0	1193
maker-Contig1068-snap-gene-0.33-mRNA-1	sp|Q9LXA5|LRK91_ARATH	35.57	298	172	8	896	1181	321	610	2.00E-45	181
maker-Contig1068-snap-gene-0.34-mRNA-1	tr|V4LME6|V4LME6_EUTSA	75.27	364	79	4	10	363	1	363	0	546
maker-Contig1068-snap-gene-0.35-mRNA-1	tr|D7M2X8|D7M2X8_ARALL	84	856	128	7	1	852	1	851	0	1406
maker-Contig1068-snap-gene-0.36-mRNA-1	tr|R0HGA3|R0HGA3_9BRAS	94.14	307	18	0	1	307	1	307	0	601
maker-Contig1068-snap-gene-0.37-mRNA-1	tr|D7M2Y2|D7M2Y2_ARALL	91.01	723	37	3	1	723	1	695	0	1349
maker-Contig1068-snap-gene-0.38-mRNA-1	tr|D7M2X9|D7M2X9_ARALL	87.58	596	20	11	1	562	1	576	0	942
maker-Contig1069-snap-gene-0.15-mRNA-1	sp|Q9SB36|PP337_ARATH	91.92	520	40	2	1	518	1	520	0	969
maker-Contig1069-snap-gene-0.16-mRNA-1	tr|F4JSJ6|F4JSJ6_ARATH	81.67	693	88	3	1	655	1	692	0	1148
maker-Contig1069-snap-gene-0.17-mRNA-1	tr|V4LVS2|V4LVS2_EUTSA	85.99	257	36	0	1	257	1	257	1.00E-151	432
maker-Contig1069-snap-gene-0.18-mRNA-1	tr|Q147K0|Q147K0_ARATH	87.76	98	10	1	1	96	1	98	3.00E-55	179
maker-Contig1069-snap-gene-0.20-mRNA-1	tr|D7MG20|D7MG20_ARALL	80.62	356	37	2	1	324	1	356	0	582
maker-Contig1069-snap-gene-0.21-mRNA-1	tr|D7MG25|D7MG25_ARALL	94.2	517	25	2	22	538	74	585	0	1010
maker-Contig1069-snap-gene-0.23-mRNA-1	tr|V4P5J5|V4P5J5_EUTSA	82.46	114	19	1	1	113	66	179	4.00E-58	191
maker-Contig1070-snap-gene-0.10-mRNA-1	tr|V4K0I9|V4K0I9_EUTSA	91.3	517	27	3	34	545	1	504	0	972
maker-Contig1070-snap-gene-0.11-mRNA-1	tr|E4MW80|E4MW80_THEHA	82.82	163	28	0	1	163	1	163	2.00E-93	279
maker-Contig1070-snap-gene-0.13-mRNA-1	tr|R0GUK9|R0GUK9_9BRAS	75	296	63	3	1	289	265	556	4.00E-149	438
maker-Contig1070-snap-gene-0.14-mRNA-1	tr|R0GMU0|R0GMU0_9BRAS	93.64	692	43	1	1	691	1	692	0	1370
maker-Contig1070-snap-gene-0.9-mRNA-1	tr|Q8LFK1|Q8LFK1_ARATH	78.85	312	60	4	9	315	1	311	1.00E-165	472
maker-Contig1071-snap-gene-0.13-mRNA-1	tr|V4LAH2|V4LAH2_EUTSA	88.16	490	40	1	1	472	1	490	0	903
maker-Contig1071-snap-gene-0.14-mRNA-1	tr|Q8LA21|Q8LA21_ARATH	91.75	291	19	2	1	286	1	291	0	550
maker-Contig1071-snap-gene-0.15-mRNA-1	tr|F4JV48|F4JV48_ARATH	85.26	997	117	6	1	969	1	995	0	1696
maker-Contig1071-snap-gene-0.16-mRNA-1	tr|V4LTE7|V4LTE7_EUTSA	90.54	444	42	0	1	444	1	444	0	767
maker-Contig1071-snap-gene-0.17-mRNA-1	tr|R0GV38|R0GV38_9BRAS	87.08	720	45	6	1	719	1	673	0	1176
maker-Contig1071-snap-gene-0.18-mRNA-1	tr|D7M9P4|D7M9P4_ARALL	94.3	158	8	1	3	160	19	175	4.00E-96	291
maker-Contig1071-snap-gene-0.19-mRNA-1	tr|E4MXT7|E4MXT7_THEHA	91.75	497	38	2	1	497	1	494	0	943
maker-Contig1071-snap-gene-0.20-mRNA-1	tr|D7M9P2|D7M9P2_ARALL	87.24	572	68	2	20	589	15	583	0	1033
maker-Contig1071-snap-gene-0.21-mRNA-1	tr|A0A087GJ37|A0A087GJ37_ARAAL	94.44	162	8	1	12	173	271	431	4.00E-106	318
maker-Contig1072-snap-gene-0.10-mRNA-1	tr|A0A078C8A9|A0A078C8A9_BRANA	79.2	226	47	0	69	294	505	730	1.00E-123	378
maker-Contig1072-snap-gene-0.10-mRNA-1	tr|A0A078C8A9|A0A078C8A9_BRANA	39.56	91	54	1	107	197	330	419	1.00E-06	55.1
maker-Contig1072-snap-gene-0.10-mRNA-1	tr|A0A078C8A9|A0A078C8A9_BRANA	42.11	95	51	2	107	197	204	298	2.00E-06	54.7
maker-Contig1072-snap-gene-0.10-mRNA-1	tr|A0A078C8A9|A0A078C8A9_BRANA	35.9	117	53	3	103	198	350	465	8.00E-06	52.8
maker-Contig1072-snap-gene-0.9-mRNA-1	tr|D7KS11|D7KS11_ARALL	50.92	218	63	8	28	203	117	332	1.00E-43	164
maker-Contig1073-snap-gene-0.11-mRNA-1	tr|V4KZU4|V4KZU4_EUTSA	93.19	191	13	0	1	191	1	191	4.00E-128	367
maker-Contig1073-snap-gene-0.12-mRNA-1	tr|V4KPG5|V4KPG5_EUTSA	43.75	368	132	12	9	337	64	395	4.00E-73	240
maker-Contig1073-snap-gene-0.15-mRNA-1	tr|D7LYS7|D7LYS7_ARALL	43.24	222	96	5	8	203	3	220	2.00E-48	168
maker-Contig1074-snap-gene-0.6-mRNA-1	tr|D7MMM7|D7MMM7_ARALL	86.33	139	19	0	1	139	1	139	5.00E-82	245
maker-Contig1074-snap-gene-0.7-mRNA-1	tr|D7MMM6|D7MMM6_ARALL	98.04	613	11	1	1	612	1	613	0	1237
maker-Contig1074-snap-gene-0.8-mRNA-1	tr|Q9FH11|Q9FH11_ARATH	45.33	375	177	7	2	371	3	354	1.00E-99	325
maker-Contig1074-snap-gene-0.8-mRNA-1	tr|Q9FH11|Q9FH11_ARATH	65.96	47	16	0	423	469	526	572	9.00E-12	73.2
maker-Contig1076-snap-gene-0.15-mRNA-1	tr|Q9XIE4|Q9XIE4_ARATH	77.17	219	39	2	93	300	254	472	9.00E-93	293
maker-Contig1076-snap-gene-0.17-mRNA-1	tr|V4ME47|V4ME47_EUTSA	93.75	288	18	0	1	288	1	288	0	539
maker-Contig1076-snap-gene-0.18-mRNA-1	tr|D7KXF0|D7KXF0_ARALL	94.44	1439	80	0	30	1468	31	1469	0	2793
maker-Contig1076-snap-gene-0.19-mRNA-1	tr|R0IAH2|R0IAH2_9BRAS	78.82	576	102	6	3	564	603	1172	0	895
maker-Contig1076-snap-gene-0.20-mRNA-1	tr|A0A078H0A4|A0A078H0A4_BRANA	51.55	161	66	2	19	179	477	625	1.00E-38	150
maker-Contig1076-snap-gene-0.21-mRNA-1	sp|P52901|ODPA1_ARATH	96.41	390	13	1	1	390	1	389	0	783
maker-Contig1077-snap-gene-0.10-mRNA-1	tr|V4LI93|V4LI93_EUTSA	93.2	147	10	0	39	185	72	218	1.00E-91	275
maker-Contig1077-snap-gene-0.11-mRNA-1	tr|V4KVW4|V4KVW4_EUTSA	98.67	225	3	0	1	225	1	225	2.00E-155	439
maker-Contig1077-snap-gene-0.12-mRNA-1	tr|R0FEV3|R0FEV3_9BRAS	92.54	389	28	1	1	388	1	389	0	749
maker-Contig1077-snap-gene-0.13-mRNA-1	tr|D7M064|D7M064_ARALL	89.36	1307	120	8	14	1305	69	1371	0	2382
maker-Contig1077-snap-gene-0.14-mRNA-1	tr|A0A087G8W1|A0A087G8W1_ARAAL	78.33	263	32	1	29	266	1	263	6.00E-138	397
maker-Contig1077-snap-gene-0.15-mRNA-1	tr|F4K6Y8|F4K6Y8_ARATH	92.84	377	27	0	1	377	1	377	0	699
maker-Contig1077-snap-gene-0.16-mRNA-1	tr|D7M066|D7M066_ARALL	94.49	671	36	1	1	670	1	671	0	1280
maker-Contig1077-snap-gene-0.18-mRNA-1	sp|Q0WNZ5|METE3_ARATH	95.37	778	36	0	39	816	34	811	0	1561
maker-Contig1078-snap-gene-0.2-mRNA-1	tr|D7LVF4|D7LVF4_ARALL	76.08	255	52	4	1	247	1	254	7.00E-132	382
maker-Contig1079-snap-gene-0.9-mRNA-1	tr|M4FH31|M4FH31_BRARP	57.22	194	12	4	102	274	20	163	1.00E-55	189
maker-Contig107-snap-gene-0.20-mRNA-1	sp|Q9SHM1|ALMT6_ARATH	82.01	567	73	3	5	571	1	538	0	899
maker-Contig107-snap-gene-0.21-mRNA-1	tr|D7L9E7|D7L9E7_ARALL	87.81	599	58	6	4	599	5	591	0	1056
maker-Contig107-snap-gene-0.22-mRNA-1	tr|D7L9F1|D7L9F1_ARALL	98.39	933	15	0	1	933	1	933	0	1907
maker-Contig107-snap-gene-0.23-mRNA-1	tr|O48575|O48575_ARATH	59.6	99	31	3	3	100	195	285	2.00E-26	105
maker-Contig107-snap-gene-0.24-mRNA-1	tr|D7L9E0|D7L9E0_ARALL	82.97	546	73	4	2	540	1	533	0	872
maker-Contig107-snap-gene-0.25-mRNA-1	tr|D7L9D9|D7L9D9_ARALL	92.73	385	15	3	1	376	1	381	0	697
maker-Contig107-snap-gene-0.28-mRNA-1	sp|Q5G5E0|PIRL5_ARATH	86.93	528	64	5	5	531	1	524	0	889
maker-Contig107-snap-gene-0.29-mRNA-1	tr|Q9SHL8|Q9SHL8_ARATH	93.43	396	26	0	1	396	1	396	0	761
maker-Contig107-snap-gene-0.30-mRNA-1	tr|V4LJM4|V4LJM4_EUTSA	75.7	790	164	5	9	776	43	826	0	1219
maker-Contig107-snap-gene-0.31-mRNA-1	tr|A0A087HDD5|A0A087HDD5_ARAAL	93.6	422	27	0	15	436	15	436	0	836
maker-Contig107-snap-gene-1.33-mRNA-1	tr|R0HAH1|R0HAH1_9BRAS	92.59	378	28	0	51	428	83	460	0	707
maker-Contig107-snap-gene-1.34-mRNA-1	tr|D7M7B1|D7M7B1_ARALL	93.28	521	31	2	1	521	1	517	0	972
maker-Contig107-snap-gene-1.36-mRNA-1	tr|D7L9F9|D7L9F9_ARALL	89.79	793	67	7	1	792	1	780	0	1420
maker-Contig107-snap-gene-1.37-mRNA-1	tr|V4M3F9|V4M3F9_EUTSA	55.05	109	39	3	5	103	9	117	6.00E-17	78.2
maker-Contig107-snap-gene-1.38-mRNA-1	tr|D7M7A8|D7M7A8_ARALL	93.73	670	42	0	16	685	16	685	0	1250
maker-Contig107-snap-gene-1.39-mRNA-1	tr|D7MPD4|D7MPD4_ARALL	94.4	946	51	1	19	964	21	964	0	1806
maker-Contig1080-snap-gene-0.5-mRNA-1	tr|D7LPB6|D7LPB6_ARALL	75.56	585	82	10	1	538	1	571	0	872
maker-Contig1081-snap-gene-0.21-mRNA-1	tr|Q8GYE1|Q8GYE1_ARATH	78.57	70	13	1	2	71	181	248	9.00E-29	110
maker-Contig1081-snap-gene-0.22-mRNA-1	sp|Q9FLQ7|FH20_ARATH	96.17	522	18	2	3	524	1130	1649	0	1001
maker-Contig1081-snap-gene-0.23-mRNA-1	tr|Q93XY2|Q93XY2_ARATH	78.03	264	41	5	1	248	1	263	4.00E-105	313
maker-Contig1081-snap-gene-0.24-mRNA-1	tr|V4LAN7|V4LAN7_EUTSA	97.55	163	4	0	3	165	300	462	2.00E-114	340
maker-Contig1081-snap-gene-0.25-mRNA-1	sp|Q9FLQ7|FH20_ARATH	81.29	1005	83	10	1	939	1	966	0	1433
maker-Contig1081-snap-gene-0.29-mRNA-1	tr|B9DG93|B9DG93_ARATH	90.55	476	45	0	1	476	1	476	0	868
maker-Contig1081-snap-gene-0.30-mRNA-1	tr|D7M0L8|D7M0L8_ARALL	88.94	470	50	1	1	470	1	468	0	865
maker-Contig1081-snap-gene-0.31-mRNA-1	tr|D7M0L7|D7M0L7_ARALL	81.35	327	58	3	1	326	1	325	0	535
maker-Contig1081-snap-gene-0.32-mRNA-1	tr|D7M0M3|D7M0M3_ARALL	69.87	634	163	11	1	625	1	615	0	808
maker-Contig1082-snap-gene-0.10-mRNA-1	tr|D7LR99|D7LR99_ARALL	82.98	711	107	4	1	706	1	702	0	1189
maker-Contig1082-snap-gene-0.11-mRNA-1	tr|D7LR97|D7LR97_ARALL	94.26	575	33	0	1	575	1	575	0	1129
maker-Contig1082-snap-gene-0.6-mRNA-1	tr|D7LJG8|D7LJG8_ARALL	53.1	113	47	1	3	109	7	119	1.00E-34	124
maker-Contig1082-snap-gene-0.7-mRNA-1	tr|D7L558|D7L558_ARALL	58.06	62	26	0	13	74	270	331	4.00E-15	73.9
maker-Contig1082-snap-gene-0.9-mRNA-1	tr|Q9LW25|Q9LW25_ARATH	78.85	279	45	3	1	279	1	265	8.00E-149	426
maker-Contig1083-snap-gene-0.21-mRNA-1	sp|Q3E884|LK110_ARATH	80.6	299	49	2	5	295	5	302	9.00E-166	483
maker-Contig1083-snap-gene-0.22-mRNA-1	tr|D7MTT4|D7MTT4_ARALL	92.22	167	10	1	1	167	554	717	6.00E-84	270
maker-Contig1083-snap-gene-0.23-mRNA-1	tr|A0A087GCG4|A0A087GCG4_ARAAL	79.82	1234	192	8	1302	2485	5	1231	0	1955
maker-Contig1083-snap-gene-0.23-mRNA-1	tr|A0A087GCG4|A0A087GCG4_ARAAL	58.92	1317	496	11	653	1930	21	1331	0	1510
maker-Contig1083-snap-gene-0.23-mRNA-1	tr|A0A087GCG4|A0A087GCG4_ARAAL	57.72	1334	482	17	6	1268	7	1329	0	1439
maker-Contig1083-snap-gene-0.23-mRNA-1	tr|A0A087GCG4|A0A087GCG4_ARAAL	59.47	639	248	8	2	634	696	1329	0	731
maker-Contig1083-snap-gene-0.24-mRNA-1	tr|D7MTS9|D7MTS9_ARALL	89.82	285	27	1	1	283	1	285	0	533
maker-Contig1083-snap-gene-0.25-mRNA-1	tr|V4L720|V4L720_EUTSA	57.81	192	64	5	68	244	11	200	6.00E-66	214
maker-Contig1083-snap-gene-0.26-mRNA-1	sp|Q9LSS7|RUBP1_ARATH	86.78	227	29	1	34	260	1	226	1.00E-142	408
maker-Contig1083-snap-gene-0.27-mRNA-1	tr|V4LF17|V4LF17_EUTSA	66.67	36	12	0	4	39	523	558	3.00E-06	50.4
maker-Contig1083-snap-gene-0.30-mRNA-1	tr|D7MTS4|D7MTS4_ARALL	83.25	424	68	3	1	423	580	1001	0	716
maker-Contig1083-snap-gene-0.31-mRNA-1	tr|D7MTS4|D7MTS4_ARALL	95.76	236	9	1	20	254	1	236	1.00E-167	498
maker-Contig1083-snap-gene-0.32-mRNA-1	sp|Q9LSS5|ICR3_ARATH	89.36	564	60	0	38	601	1	564	0	986
maker-Contig1085-snap-gene-0.4-mRNA-1	tr|V4LKP1|V4LKP1_EUTSA	98.7	384	5	0	19	402	89	472	0	785
maker-Contig1085-snap-gene-0.6-mRNA-1	sp|O23715|PSA3_ARATH	99.6	249	1	0	1	249	1	249	0	511
maker-Contig1086-snap-gene-0.24-mRNA-1	tr|D7LD44|D7LD44_ARALL	91.11	315	28	0	1	315	1	315	0	609
maker-Contig1086-snap-gene-0.28-mRNA-1	tr|V4P070|V4P070_EUTSA	85.68	391	53	1	1	388	1	391	0	665
maker-Contig1086-snap-gene-0.29-mRNA-1	tr|D7LD64|D7LD64_ARALL	92.7	411	25	2	1	406	1	411	0	778
maker-Contig1086-snap-gene-0.30-mRNA-1	tr|F4IVV8|F4IVV8_ARATH	87.04	162	21	0	49	210	1	162	8.00E-102	300
maker-Contig1086-snap-gene-0.31-mRNA-1	tr|R0FWP3|R0FWP3_9BRAS	78.2	445	88	7	1	439	1	442	0	659
maker-Contig1086-snap-gene-0.33-mRNA-1	tr|R0GEM5|R0GEM5_9BRAS	88.64	88	9	1	1	87	1	88	4.00E-49	159
maker-Contig1086-snap-gene-0.34-mRNA-1	tr|A0A078IUB7|A0A078IUB7_BRANA	94.16	394	20	1	1	394	1	391	0	730
maker-Contig1086-snap-gene-0.35-mRNA-1	tr|D7LD52|D7LD52_ARALL	96.02	1407	50	1	1	1401	1	1407	0	2784
maker-Contig1086-snap-gene-0.36-mRNA-1	tr|M4CLE8|M4CLE8_BRARP	80.56	391	71	2	1	391	1	386	0	627
maker-Contig1086-snap-gene-0.37-mRNA-1	tr|D7LD58|D7LD58_ARALL	89.89	376	37	1	1	376	1	375	0	693
maker-Contig1086-snap-gene-0.38-mRNA-1	tr|A0A087H3Z2|A0A087H3Z2_ARAAL	88.44	173	20	0	1	173	1	173	2.00E-95	282
maker-Contig1087-snap-gene-0.17-mRNA-1	tr|A0A078CJH0|A0A078CJH0_BRANA	86.4	397	43	3	1	392	1	391	0	689
maker-Contig1087-snap-gene-0.18-mRNA-1	sp|Q9M350|GACP4_ARATH	97.18	745	21	0	1	745	1	745	0	1492
maker-Contig1087-snap-gene-0.19-mRNA-1	tr|R0GKK3|R0GKK3_9BRAS	96.48	142	5	0	27	168	1	142	9.00E-94	277
maker-Contig1087-snap-gene-0.20-mRNA-1	tr|Q9S9P0|Q9S9P0_ARATH	72.48	694	169	6	1	685	1	681	0	950
maker-Contig1087-snap-gene-0.21-mRNA-1	tr|V4L633|V4L633_EUTSA	88.3	342	28	2	1	330	1	342	0	585
maker-Contig1087-snap-gene-0.22-mRNA-1	tr|A0A087HNY5|A0A087HNY5_ARAAL	89.52	458	46	1	1	456	1	458	0	850
maker-Contig1087-snap-gene-0.23-mRNA-1	tr|V4LMY8|V4LMY8_EUTSA	91.76	364	28	1	1	364	1	362	0	674
maker-Contig1087-snap-gene-0.24-mRNA-1	tr|D7LUM4|D7LUM4_ARALL	79.6	397	80	1	1	397	1	396	0	637
maker-Contig1087-snap-gene-0.25-mRNA-1	tr|R0IM45|R0IM45_9BRAS	88.64	352	31	3	1	346	1	349	0	592
maker-Contig1087-snap-gene-0.26-mRNA-1	tr|D7KDL9|D7KDL9_ARALL	97.95	536	10	1	1	535	203	738	0	1088
maker-Contig1088-snap-gene-0.8-mRNA-1	tr|A0A087HRQ2|A0A087HRQ2_ARAAL	65.86	1245	326	12	1	1236	1268	2422	0	1573
maker-Contig1088-snap-gene-0.8-mRNA-1	tr|A0A087HRQ2|A0A087HRQ2_ARAAL	75.03	885	195	5	328	1187	33	916	0	1333
maker-Contig1088-snap-gene-0.8-mRNA-1	tr|A0A087HRQ2|A0A087HRQ2_ARAAL	74.85	338	78	3	913	1243	1192	1529	5.00E-153	517
maker-Contig1088-snap-gene-0.8-mRNA-1	tr|A0A087HRQ2|A0A087HRQ2_ARAAL	60.77	339	83	2	331	665	916	1208	1.00E-107	384
maker-Contig1088-snap-gene-0.8-mRNA-1	tr|A0A087HRQ2|A0A087HRQ2_ARAAL	65.68	271	83	2	1	271	2168	2428	3.00E-103	370
maker-Contig1088-snap-gene-0.8-mRNA-1	tr|A0A087HRQ2|A0A087HRQ2_ARAAL	42.23	502	229	10	1	496	711	1157	9.00E-90	328
maker-Contig1089-snap-gene-0.12-mRNA-1	tr|D7KBM2|D7KBM2_ARALL	91.87	418	27	2	1	411	55	472	0	771
maker-Contig1089-snap-gene-0.13-mRNA-1	tr|D7KBM0|D7KBM0_ARALL	90.97	321	27	1	1	319	1	321	0	601
maker-Contig1089-snap-gene-0.14-mRNA-1	tr|D7KBM1|D7KBM1_ARALL	97.58	331	8	0	1	331	1	331	0	658
maker-Contig1089-snap-gene-0.16-mRNA-1	tr|A0A078JJ44|A0A078JJ44_BRANA	91.17	317	27	1	1	316	1	317	0	592
maker-Contig1089-snap-gene-0.17-mRNA-1	tr|V4KVH5|V4KVH5_EUTSA	97.74	265	6	0	1	265	43	307	0	533
maker-Contig1089-snap-gene-0.18-mRNA-1	tr|F4HW72|F4HW72_ARATH	92.56	309	23	0	1	309	1	309	0	603
maker-Contig108-snap-gene-0.41-mRNA-1	sp|Q9XFH9|TRXF2_ARATH	90.32	186	17	1	1	186	1	185	1.00E-116	337
maker-Contig108-snap-gene-0.43-mRNA-1	sp|Q42533|BCCP1_ARATH	87.54	281	30	4	1	277	1	280	8.00E-147	421
maker-Contig108-snap-gene-0.44-mRNA-1	tr|R0G6E1|R0G6E1_9BRAS	97.94	339	7	0	1	339	1	339	0	693
maker-Contig108-snap-gene-0.45-mRNA-1	tr|Q9LJN1|Q9LJN1_ARATH	82.45	302	51	2	2	303	3	302	2.00E-165	471
maker-Contig108-snap-gene-0.46-mRNA-1	tr|A0A087HAZ0|A0A087HAZ0_ARAAL	89.61	77	8	0	17	93	208	284	2.00E-40	142
maker-Contig108-snap-gene-0.49-mRNA-1	tr|D7LA02|D7LA02_ARALL	96.92	487	14	1	1	486	1	487	0	975
maker-Contig108-snap-gene-0.51-mRNA-1	tr|V4NIJ6|V4NIJ6_EUTSA	93.74	623	34	1	1	618	17	639	0	1195
maker-Contig108-snap-gene-0.52-mRNA-1	sp|Q93VD3|CIPKN_ARATH	96.47	482	12	2	1	479	2	481	0	949
maker-Contig108-snap-gene-0.53-mRNA-1	tr|R0I176|R0I176_9BRAS	85.49	634	82	4	1	629	1	629	0	1030
maker-Contig108-snap-gene-0.54-mRNA-1	sp|Q9LJN4|BXL5_ARATH	91.29	781	63	1	2	777	1	781	0	1483
maker-Contig108-snap-gene-0.55-mRNA-1	tr|Q84JV6|Q84JV6_ARATH	94.62	372	20	0	1	372	1	372	0	710
maker-Contig108-snap-gene-0.56-mRNA-1	tr|M4D9I0|M4D9I0_BRARP	66.9	281	80	1	379	659	1	268	1.00E-93	299
maker-Contig108-snap-gene-0.56-mRNA-1	tr|M4D9I0|M4D9I0_BRARP	64.55	268	82	1	59	313	1	268	4.00E-83	271
maker-Contig108-snap-gene-0.56-mRNA-1	tr|M4D9I0|M4D9I0_BRARP	64.04	267	83	1	405	671	1	254	5.00E-82	268
maker-Contig108-snap-gene-0.56-mRNA-1	tr|M4D9I0|M4D9I0_BRARP	56.29	302	85	2	293	581	1	268	7.00E-77	254
maker-Contig108-snap-gene-0.56-mRNA-1	tr|M4D9I0|M4D9I0_BRARP	64.49	245	74	1	56	287	24	268	6.00E-75	249
maker-Contig108-snap-gene-0.56-mRNA-1	tr|M4D9I0|M4D9I0_BRARP	53.97	315	98	2	85	399	1	268	5.00E-72	242
maker-Contig108-snap-gene-0.56-mRNA-1	tr|M4D9I0|M4D9I0_BRARP	65.64	195	67	0	41	235	74	268	1.00E-57	203
maker-Contig108-snap-gene-0.56-mRNA-1	tr|M4D9I0|M4D9I0_BRARP	62.22	180	68	0	30	209	89	268	7.00E-49	179
maker-Contig108-snap-gene-0.58-mRNA-1	tr|D7LA03|D7LA03_ARALL	84.82	112	14	2	1	111	1	110	2.00E-61	191
maker-Contig108-snap-gene-0.60-mRNA-1	tr|D7LA04|D7LA04_ARALL	94.57	479	25	1	35	512	1	479	0	878
maker-Contig108-snap-gene-0.62-mRNA-1	tr|A0A078EFF6|A0A078EFF6_BRANA	67.89	355	103	6	1	344	20	374	1.00E-166	478
maker-Contig108-snap-gene-0.63-mRNA-1	tr|D7L9Z8|D7L9Z8_ARALL	92.41	79	6	0	1	79	1	79	7.00E-47	153
maker-Contig108-snap-gene-0.64-mRNA-1	sp|Q04996|HAT31_ARATH	73.54	635	129	8	52	655	1	627	0	854
maker-Contig108-snap-gene-0.64-mRNA-1	sp|Q04996|HAT31_ARATH	64.35	345	94	10	629	959	394	723	1.00E-95	325
maker-Contig108-snap-gene-0.65-mRNA-1	tr|D7L9Z6|D7L9Z6_ARALL	94.45	577	30	1	1	577	1	575	0	1026
maker-Contig108-snap-gene-0.67-mRNA-1	sp|Q9LT67|BH113_ARATH	84.56	149	21	1	1	147	120	268	2.00E-84	257
maker-Contig1090-snap-gene-0.8-mRNA-1	tr|D7L2B3|D7L2B3_ARALL	75.84	563	108	9	5	556	1	546	0	798
maker-Contig1091-snap-gene-0.18-mRNA-1	tr|D7L6A3|D7L6A3_ARALL	88.19	652	53	2	1	628	1	652	0	1139
maker-Contig1091-snap-gene-0.19-mRNA-1	tr|D7L6A1|D7L6A1_ARALL	93.25	163	11	0	1	163	1	163	3.00E-110	319
maker-Contig1091-snap-gene-0.20-mRNA-1	tr|A0A087HA89|A0A087HA89_ARAAL	83.13	670	83	5	1	670	1	640	0	1115
maker-Contig1091-snap-gene-0.21-mRNA-1	tr|A0A087HA86|A0A087HA86_ARAAL	93.75	224	14	0	1	224	1	224	3.00E-156	441
maker-Contig1091-snap-gene-0.22-mRNA-1	sp|A8MS68|PLPD1_ARATH	92.23	631	38	5	1	628	1	623	0	1133
maker-Contig1091-snap-gene-0.23-mRNA-1	tr|V4NNY9|V4NNY9_EUTSA	93.71	350	16	2	1	350	1	344	0	680
maker-Contig1091-snap-gene-0.24-mRNA-1	tr|V4M0A5|V4M0A5_EUTSA	63.04	322	108	6	1	319	1	314	2.00E-126	374
maker-Contig1091-snap-gene-0.25-mRNA-1	tr|V4M7A5|V4M7A5_EUTSA	88.96	308	32	1	1	306	1	308	0	564
maker-Contig1091-snap-gene-0.26-mRNA-1	tr|V4LCR3|V4LCR3_EUTSA	96.49	114	4	0	1	114	1	114	4.00E-78	234
maker-Contig1091-snap-gene-0.27-mRNA-1	tr|D7L693|D7L693_ARALL	88.82	859	93	2	1	859	1	856	0	1576
maker-Contig1091-snap-gene-0.28-mRNA-1	tr|C4TGE0|C4TGE0_9BRAS	95.71	1166	46	1	16	1177	19	1184	0	2322
maker-Contig1091-snap-gene-0.30-mRNA-1	sp|Q9LSP0|PER29_ARATH	89.09	339	37	0	1	339	1	339	0	635
maker-Contig1091-snap-gene-0.31-mRNA-1	tr|V4M797|V4M797_EUTSA	96.61	384	7	2	1	381	1	381	0	761
maker-Contig1092-snap-gene-0.17-mRNA-1	tr|D7M5R1|D7M5R1_ARALL	81.51	530	69	11	1	525	1	506	0	848
maker-Contig1092-snap-gene-0.19-mRNA-1	tr|D7M5R7|D7M5R7_ARALL	79.02	224	37	4	1	224	1	214	5.00E-120	348
maker-Contig1092-snap-gene-0.20-mRNA-1	tr|R0H8F3|R0H8F3_9BRAS	77.09	323	30	13	1	294	1	308	2.00E-139	404
maker-Contig1092-snap-gene-0.21-mRNA-1	tr|D7M5R9|D7M5R9_ARALL	83.76	474	77	0	5	478	1	474	0	847
maker-Contig1092-snap-gene-0.22-mRNA-1	tr|D7M5S0|D7M5S0_ARALL	90.13	233	11	6	11	234	11	240	4.00E-137	393
maker-Contig1092-snap-gene-0.23-mRNA-1	sp|Q84WW5|VAP13_ARATH	87.82	238	28	1	1	237	1	238	2.00E-142	407
maker-Contig1092-snap-gene-0.24-mRNA-1	tr|D7M5R3|D7M5R3_ARALL	85.68	447	57	2	8	454	35	474	0	753
maker-Contig1092-snap-gene-0.25-mRNA-1	tr|D7M5R4|D7M5R4_ARALL	80.39	102	19	1	1	102	1	101	5.00E-45	160
maker-Contig1092-snap-gene-0.27-mRNA-1	sp|O81323|LBD30_ARATH	87.2	211	25	1	20	228	18	228	1.00E-121	353
maker-Contig1093-snap-gene-0.20-mRNA-1	tr|D7MI20|D7MI20_ARALL	90.32	434	41	1	63	496	1	433	0	820
maker-Contig1093-snap-gene-0.20-mRNA-1	tr|D7MI20|D7MI20_ARALL	23.94	213	159	2	55	267	206	415	5.00E-08	60.8
maker-Contig1093-snap-gene-0.21-mRNA-1	tr|A0A078H9E7|A0A078H9E7_BRANA	43.41	182	54	8	8	142	265	444	1.00E-15	80.5
maker-Contig1093-snap-gene-0.23-mRNA-1	sp|Q9SGP8|Y1285_ARATH	50	316	137	7	7	312	8	312	3.00E-97	298
maker-Contig1093-snap-gene-0.25-mRNA-1	tr|D7L2J3|D7L2J3_ARALL	85.88	432	51	2	1	427	1	427	0	764
maker-Contig1093-snap-gene-0.26-mRNA-1	tr|R0I095|R0I095_9BRAS	90.2	245	23	1	4	247	3	247	3.00E-160	453
maker-Contig1093-snap-gene-0.28-mRNA-1	tr|D7L2J2|D7L2J2_ARALL	87.32	836	84	7	1	825	1	825	0	1444
maker-Contig1093-snap-gene-0.29-mRNA-1	tr|M4EYJ4|M4EYJ4_BRARP	90.5	242	23	0	1	242	1	242	6.00E-158	446
maker-Contig1094-snap-gene-0.6-mRNA-1	sp|Q56YP2|PI5K1_ARATH	96.39	720	24	2	25	743	34	752	0	1442
maker-Contig1094-snap-gene-0.7-mRNA-1	tr|D7KKY6|D7KKY6_ARALL	43.71	167	71	4	83	226	172	338	2.00E-33	130
maker-Contig1094-snap-gene-0.7-mRNA-1	tr|D7KKY6|D7KKY6_ARALL	46.55	116	50	3	119	228	145	254	2.00E-23	102
maker-Contig1094-snap-gene-0.8-mRNA-1	tr|R0GVW8|R0GVW8_9BRAS	90.48	42	4	0	38	79	34	75	1.00E-18	85.1
maker-Contig1094-snap-gene-0.9-mRNA-1	sp|Q9LM59|GLYC6_ARATH	93.01	501	33	1	1	499	99	599	0	985
maker-Contig1095-snap-gene-0.6-mRNA-1	tr|D7KKZ2|D7KKZ2_ARALL	90.27	483	39	3	26	505	1	478	0	866
maker-Contig1095-snap-gene-0.7-mRNA-1	tr|V4KTH9|V4KTH9_EUTSA	96.7	91	3	0	1	91	28	118	6.00E-57	179
maker-Contig1095-snap-gene-0.8-mRNA-1	tr|R0IM84|R0IM84_9BRAS	92.01	338	24	1	1	335	1	338	0	577
maker-Contig1095-snap-gene-0.9-mRNA-1	tr|D7KKZ6|D7KKZ6_ARALL	86.05	2000	243	3	46	2009	1	2000	0	3446
maker-Contig1096-snap-gene-0.27-mRNA-1	tr|D7M291|D7M291_ARALL	56.07	173	62	4	52	224	136	294	1.00E-47	166
maker-Contig1096-snap-gene-0.28-mRNA-1	tr|V4KWY8|V4KWY8_EUTSA	62.69	528	165	10	1	514	1	510	0	591
maker-Contig1096-snap-gene-0.29-mRNA-1	tr|V4K1V5|V4K1V5_EUTSA	76.34	727	131	6	1	687	1	726	0	1109
maker-Contig1096-snap-gene-0.29-mRNA-1	tr|V4K1V5|V4K1V5_EUTSA	81.56	179	33	0	688	866	545	723	3.00E-92	315
maker-Contig1096-snap-gene-0.30-mRNA-1	tr|D7M2B5|D7M2B5_ARALL	87.67	292	36	0	1	292	1	292	0	525
maker-Contig1096-snap-gene-0.31-mRNA-1	tr|V4KWZ7|V4KWZ7_EUTSA	91.63	490	40	1	1	489	1	490	0	940
maker-Contig1096-snap-gene-0.32-mRNA-1	tr|R0GRR6|R0GRR6_9BRAS	96.55	174	6	0	1	174	1	174	2.00E-120	348
maker-Contig1096-snap-gene-0.34-mRNA-1	tr|R0FD56|R0FD56_9BRAS	93.69	729	46	0	1	729	1	729	0	1405
maker-Contig1096-snap-gene-0.39-mRNA-1	tr|D7M2A4|D7M2A4_ARALL	82.81	448	53	6	1	437	1	435	0	740
maker-Contig1096-snap-gene-0.40-mRNA-1	tr|A0A087GCQ9|A0A087GCQ9_ARAAL	100	308	0	0	1	308	1	308	0	640
maker-Contig1096-snap-gene-0.42-mRNA-1	tr|D7M2B2|D7M2B2_ARALL	83.01	624	91	4	28	641	1	619	0	979
maker-Contig1096-snap-gene-0.43-mRNA-1	tr|F4KE83|F4KE83_ARATH	66.27	501	129	8	1	468	1	494	0	637
maker-Contig1096-snap-gene-0.44-mRNA-1	tr|V4KPM1|V4KPM1_EUTSA	92.44	1137	83	3	1	1135	46	1181	0	2127
maker-Contig1098-snap-gene-0.3-mRNA-1	tr|K7ZW11|K7ZW11_ARMRU	87.69	325	39	1	1	324	1	325	0	588
maker-Contig109-snap-gene-0.10-mRNA-1	tr|R0HPK6|R0HPK6_9BRAS	92.37	131	10	0	1	131	1	131	1.00E-85	254
maker-Contig109-snap-gene-0.11-mRNA-1	tr|Q1PF40|Q1PF40_ARATH	96.27	134	5	0	1	134	1	134	1.00E-91	270
maker-Contig109-snap-gene-0.12-mRNA-1	tr|D7L6X8|D7L6X8_ARALL	82.85	274	27	4	1	259	1	269	1.00E-152	439
maker-Contig109-snap-gene-0.13-mRNA-1	tr|R0HP82|R0HP82_9BRAS	100	143	0	0	1	143	37	179	6.00E-103	300
maker-Contig109-snap-gene-0.14-mRNA-1	tr|A0A078HGB2|A0A078HGB2_BRANA	84.25	146	22	1	1	146	1	145	7.00E-87	258
maker-Contig109-snap-gene-0.15-mRNA-1	tr|O82209|O82209_ARATH	95.9	122	5	0	84	205	1	122	1.00E-79	242
maker-Contig109-snap-gene-0.9-mRNA-1	tr|D7KV25|D7KV25_ARALL	76.76	284	28	4	11	293	246	492	3.00E-133	399
maker-Contig10-snap-gene-0.8-mRNA-1	tr|D7KZ02|D7KZ02_ARALL	91.14	350	31	0	1	350	1	350	0	650
maker-Contig1100-snap-gene-0.15-mRNA-1	tr|V4K646|V4K646_EUTSA	88.24	34	4	0	1	34	467	500	4.00E-12	67.4
maker-Contig1100-snap-gene-0.16-mRNA-1	sp|Q6R8G5|PHO15_ARATH	85.93	853	86	8	1	849	1	823	0	1389
maker-Contig1100-snap-gene-0.17-mRNA-1	tr|A0A087GUD5|A0A087GUD5_ARAAL	86.26	1106	134	7	1	1094	1	1100	0	1926
maker-Contig1100-snap-gene-0.18-mRNA-1	tr|R0H768|R0H768_9BRAS	65.61	157	47	2	154	310	6	155	6.00E-62	202
maker-Contig1100-snap-gene-0.18-mRNA-1	tr|R0H768|R0H768_9BRAS	59.6	151	55	3	1	151	1	145	1.00E-53	180
maker-Contig1100-snap-gene-0.19-mRNA-1	tr|D7LQE7|D7LQE7_ARALL	81.66	954	114	11	416	1349	421	1333	0	1332
maker-Contig1100-snap-gene-0.20-mRNA-1	tr|D7LQE4|D7LQE4_ARALL	96.22	344	13	0	1	344	1	344	0	651
maker-Contig1101-snap-gene-0.16-mRNA-1	tr|D7L4N6|D7L4N6_ARALL	90.99	111	10	0	1	111	1	111	7.00E-68	207
maker-Contig1101-snap-gene-0.17-mRNA-1	tr|R0G9H9|R0G9H9_9BRAS	91	633	44	3	1	620	30	662	0	1190
maker-Contig1101-snap-gene-0.18-mRNA-1	sp|Q9LRK8|CRR29_ARATH	84.38	256	40	0	1661	1916	1	256	2.00E-143	452
maker-Contig1101-snap-gene-0.18-mRNA-1	sp|Q9LRK8|CRR29_ARATH	72.87	247	65	2	1413	1657	1	247	3.00E-112	364
maker-Contig1101-snap-gene-0.18-mRNA-1	sp|Q9LRK8|CRR29_ARATH	53.33	240	103	5	245	478	11	247	1.00E-69	243
maker-Contig1101-snap-gene-0.18-mRNA-1	sp|Q9LRK8|CRR29_ARATH	53.51	228	90	4	1201	1413	24	250	1.00E-67	237
maker-Contig1101-snap-gene-0.18-mRNA-1	sp|Q9LRK8|CRR29_ARATH	51.93	233	105	5	866	1094	24	253	5.00E-65	230
maker-Contig1101-snap-gene-0.18-mRNA-1	sp|Q9LRK8|CRR29_ARATH	50.64	233	108	5	14	242	11	240	2.00E-64	228
maker-Contig1101-snap-gene-0.18-mRNA-1	sp|Q9LRK8|CRR29_ARATH	51.44	243	106	7	493	728	11	248	2.00E-63	225
maker-Contig1101-snap-gene-0.18-mRNA-1	sp|Q9LRK8|CRR29_ARATH	39.89	188	84	6	683	865	84	247	5.00E-28	122
maker-Contig1101-snap-gene-0.20-mRNA-1	tr|D7L4N8|D7L4N8_ARALL	88	350	28	1	1	336	1	350	0	601
maker-Contig1101-snap-gene-0.22-mRNA-1	tr|A0A078JRC6|A0A078JRC6_BRANA	85.1	255	38	0	1	255	1	255	2.00E-156	444
maker-Contig1102-snap-gene-0.14-mRNA-1	tr|D7KVL2|D7KVL2_ARALL	93.19	837	54	1	1	834	1	837	0	1605
maker-Contig1102-snap-gene-0.15-mRNA-1	tr|A0A078E4Q8|A0A078E4Q8_BRANA	90.13	446	40	2	8	450	21	465	0	820
maker-Contig1102-snap-gene-0.16-mRNA-1	tr|D7KVL5|D7KVL5_ARALL	90.62	757	64	2	1	753	1	754	0	1375
maker-Contig1102-snap-gene-0.17-mRNA-1	tr|D7LQP1|D7LQP1_ARALL	74.59	366	77	2	1	351	1	365	0	561
maker-Contig1102-snap-gene-0.18-mRNA-1	tr|Q9SIF2|Q9SIF2_ARATH	96.06	787	24	3	1	787	1	780	0	1548
maker-Contig1102-snap-gene-0.19-mRNA-1	tr|V4KNQ5|V4KNQ5_EUTSA	69.65	369	107	5	1	368	1	365	2.00E-177	506
maker-Contig1103-snap-gene-0.13-mRNA-1	tr|V4MQ13|V4MQ13_EUTSA	96.12	129	5	0	62	190	9	137	4.00E-85	256
maker-Contig1103-snap-gene-0.14-mRNA-1	tr|O65449|O65449_ARATH	95.75	541	23	0	1	541	1	541	0	1069
maker-Contig1103-snap-gene-0.15-mRNA-1	sp|O49717|CDPKF_ARATH	90.91	561	43	2	1	560	1	554	0	1059
maker-Contig1103-snap-gene-0.16-mRNA-1	tr|D7ME98|D7ME98_ARALL	95.21	459	21	1	1	459	1	458	0	879
maker-Contig1103-snap-gene-0.17-mRNA-1	tr|A0A087GBM1|A0A087GBM1_ARAAL	66.61	569	135	8	1	516	1	567	0	724
maker-Contig1103-snap-gene-0.18-mRNA-1	sp|Q9SB81|PER42_ARATH	98.18	330	6	0	1	330	1	330	0	677
maker-Contig1104-snap-gene-0.42-mRNA-1	tr|O23620|O23620_ARATH	96.58	292	6	2	1	291	1	289	0	555
maker-Contig1104-snap-gene-0.44-mRNA-1	sp|O80594|ERG28_ARATH	99.22	129	1	0	1	129	1	129	1.00E-87	259
maker-Contig1104-snap-gene-0.45-mRNA-1	tr|D7KKL5|D7KKL5_ARALL	88.99	1063	109	3	33	1087	1	1063	0	1968
maker-Contig1104-snap-gene-0.46-mRNA-1	tr|B9DHH5|B9DHH5_ARATH	90.72	388	28	2	1	380	1	388	0	723
maker-Contig1104-snap-gene-0.47-mRNA-1	tr|B9DFH1|B9DFH1_ARATH	83.33	384	43	2	1	363	1	384	0	642
maker-Contig1104-snap-gene-0.48-mRNA-1	sp|Q9SY55|ECA3_ARATH	93.35	1007	24	2	1	973	1	998	0	1924
maker-Contig1104-snap-gene-0.49-mRNA-1	sp|Q39021|MPK1_ARATH	97.3	370	10	0	1	370	1	370	0	751
maker-Contig1104-snap-gene-0.50-mRNA-1	tr|D7KKN2|D7KKN2_ARALL	44.57	92	47	1	36	127	164	251	3.00E-15	75.1
maker-Contig1104-snap-gene-0.51-mRNA-1	tr|Q9SY64|Q9SY64_ARATH	53.26	291	88	3	1	269	1	265	3.00E-92	281
maker-Contig1104-snap-gene-0.53-mRNA-1	tr|D7KKH3|D7KKH3_ARALL	82.54	899	151	3	56	951	1	896	0	1499
maker-Contig1104-snap-gene-0.54-mRNA-1	tr|D7MDE4|D7MDE4_ARALL	92.37	262	13	2	1	258	1	259	5.00E-169	476
maker-Contig1104-snap-gene-0.55-mRNA-1	tr|R0INU5|R0INU5_9BRAS	96.1	462	16	2	1	462	1	460	0	904
maker-Contig1104-snap-gene-0.56-mRNA-1	tr|R0IDH9|R0IDH9_9BRAS	82.23	377	56	3	1	366	1	377	0	623
maker-Contig1104-snap-gene-0.57-mRNA-1	tr|D7KKL9|D7KKL9_ARALL	86.95	774	86	5	1	772	1	761	0	1349
maker-Contig1104-snap-gene-0.58-mRNA-1	tr|R0I6X0|R0I6X0_9BRAS	93.15	365	24	1	9	372	1	365	0	706
maker-Contig1104-snap-gene-0.59-mRNA-1	tr|F4I2R3|F4I2R3_ARATH	92.93	184	13	0	1	184	1	184	3.00E-123	353
maker-Contig1104-snap-gene-0.60-mRNA-1	sp|Q9SY59|NFXL1_ARATH	85.73	1191	121	5	795	1939	1	1188	0	2101
maker-Contig1104-snap-gene-0.61-mRNA-1	tr|E4MYC5|E4MYC5_THEHA	98.41	189	3	0	1	189	1	189	1.00E-136	388
maker-Contig1104-snap-gene-0.62-mRNA-1	tr|R0IH94|R0IH94_9BRAS	97.05	679	20	0	1	679	1	679	0	1386
maker-Contig1104-snap-gene-0.63-mRNA-1	tr|V4MUV1|V4MUV1_EUTSA	92.72	412	30	0	1	412	1	412	0	811
maker-Contig1104-snap-gene-0.64-mRNA-1	tr|R0GU42|R0GU42_9BRAS	77.93	802	138	11	1	798	1	767	0	1062
maker-Contig1104-snap-gene-0.65-mRNA-1	tr|D7KKP2|D7KKP2_ARALL	97.08	240	7	0	3	242	1	240	2.00E-168	473
maker-Contig1104-snap-gene-0.66-mRNA-1	tr|D7KKP6|D7KKP6_ARALL	89.34	347	23	4	1	338	1	342	0	594
maker-Contig1105-snap-gene-0.14-mRNA-1	tr|Q9T0H6|Q9T0H6_ARATH	89.91	109	11	0	1	109	1	109	3.00E-62	193
maker-Contig1105-snap-gene-0.15-mRNA-1	tr|R0GGR2|R0GGR2_9BRAS	81.1	873	105	5	1	813	37	909	0	1383
maker-Contig1105-snap-gene-0.16-mRNA-1	tr|D7MI53|D7MI53_ARALL	92.35	588	40	5	1	586	1	585	0	1103
maker-Contig1105-snap-gene-0.17-mRNA-1	tr|D7MHF7|D7MHF7_ARALL	73.76	282	41	6	1	266	1	265	1.00E-133	387
maker-Contig1105-snap-gene-0.18-mRNA-1	tr|Q9T0H4|Q9T0H4_ARATH	77.18	206	36	3	1	201	1	200	3.00E-93	280
maker-Contig1106-snap-gene-0.17-mRNA-1	tr|D7L7Z9|D7L7Z9_ARALL	79.4	301	61	1	5	305	6	305	0	511
maker-Contig1106-snap-gene-0.18-mRNA-1	tr|R0HNA1|R0HNA1_9BRAS	82	50	9	0	45	94	29	78	2.00E-19	87
maker-Contig1106-snap-gene-0.19-mRNA-1	tr|V4LQQ5|V4LQQ5_EUTSA	71.93	367	75	10	29	378	26	381	6.00E-155	451
maker-Contig1106-snap-gene-0.20-mRNA-1	tr|V4M1N8|V4M1N8_EUTSA	79.15	585	86	4	1	563	1	571	0	917
maker-Contig1106-snap-gene-0.21-mRNA-1	tr|D7LDD3|D7LDD3_ARALL	95.08	183	9	0	1	183	1	183	9.00E-128	365
maker-Contig1106-snap-gene-0.23-mRNA-1	sp|Q9SI02|FBK33_ARATH	55.87	392	131	7	1	360	1	382	3.00E-132	392
maker-Contig1106-snap-gene-0.25-mRNA-1	tr|R0HAM8|R0HAM8_9BRAS	93.54	2152	63	6	1	2077	1	2151	0	3986
maker-Contig1106-snap-gene-0.27-mRNA-1	tr|A0A087GSJ1|A0A087GSJ1_ARAAL	95.98	323	9	1	1	319	1	323	0	638
maker-Contig1107-snap-gene-0.12-mRNA-1	tr|C0SVP6|C0SVP6_ARATH	94.09	203	12	0	1	203	1	203	2.00E-137	391
maker-Contig1107-snap-gene-0.13-mRNA-1	tr|Q8VYZ4|Q8VYZ4_ARATH	90.68	676	41	4	1	656	1	674	0	1263
maker-Contig1107-snap-gene-0.15-mRNA-1	tr|D7KM26|D7KM26_ARALL	78.46	65	12	1	54	118	1	63	3.00E-25	97.8
maker-Contig1107-snap-gene-0.17-mRNA-1	tr|D7M6M5|D7M6M5_ARALL	94.08	169	10	0	1	169	1	169	5.00E-113	330
maker-Contig1107-snap-gene-0.18-mRNA-1	tr|Q9LER5|Q9LER5_ARATH	95.16	124	6	0	1	124	1	124	4.00E-80	239
maker-Contig1108-snap-gene-0.1-mRNA-1	sp|O22203|C98A3_ARATH	93.92	296	18	0	7	302	11	306	0	578
maker-Contig1109-snap-gene-0.23-mRNA-1	tr|Q8LA26|Q8LA26_ARATH	83.78	370	34	1	3	372	8	351	0	630
maker-Contig1109-snap-gene-0.24-mRNA-1	tr|D7KQR6|D7KQR6_ARALL	78.71	1226	215	9	1	1212	1	1194	0	1919
maker-Contig1109-snap-gene-0.25-mRNA-1	tr|R0GMW8|R0GMW8_9BRAS	93.33	135	9	0	1	135	71	205	8.00E-89	265
maker-Contig1109-snap-gene-0.28-mRNA-1	tr|A0A061FFK8|A0A061FFK8_THECC	71.27	1319	308	6	44	1328	41	1322	0	1968
maker-Contig1109-snap-gene-0.28-mRNA-1	tr|A0A061FFK8|A0A061FFK8_THECC	64.9	641	210	5	39	674	692	1322	0	880
maker-Contig1109-snap-gene-0.29-mRNA-1	tr|R0GRZ6|R0GRZ6_9BRAS	96.45	197	6	1	1	196	1	197	8.00E-138	392
maker-Contig1109-snap-gene-0.30-mRNA-1	tr|D7KJV1|D7KJV1_ARALL	98.1	421	8	0	1	421	1	421	0	863
maker-Contig1109-snap-gene-0.31-mRNA-1	sp|P52420|PUR2_ARATH	89.62	501	49	3	2	500	3	502	0	900
maker-Contig1109-snap-gene-0.32-mRNA-1	tr|D7KQR9|D7KQR9_ARALL	81.99	322	40	6	1	314	1	312	9.00E-172	488
maker-Contig1109-snap-gene-0.33-mRNA-1	tr|V4L3E0|V4L3E0_EUTSA	83.46	254	30	4	1	246	1	250	3.00E-146	417
maker-Contig1109-snap-gene-0.35-mRNA-1	tr|A0A087GGJ0|A0A087GGJ0_ARAAL	89.76	449	33	6	1	438	1	447	0	761
maker-Contig1109-snap-gene-0.36-mRNA-1	tr|D7KJV4|D7KJV4_ARALL	94.05	487	23	1	1	481	1	487	0	948
maker-Contig1109-snap-gene-0.37-mRNA-1	tr|D7KJV2|D7KJV2_ARALL	91.53	437	29	3	8	441	8	439	0	786
maker-Contig110-snap-gene-0.12-mRNA-1	tr|D7L4Y7|D7L4Y7_ARALL	90.28	360	34	1	1	360	1	359	0	678
maker-Contig110-snap-gene-0.13-mRNA-1	tr|D7L4Y9|D7L4Y9_ARALL	73.09	825	126	17	1	797	1	757	0	1102
maker-Contig110-snap-gene-0.14-mRNA-1	sp|F4J1D9|NAI2L_ARATH	48.19	496	210	10	6	460	1	490	9.00E-113	349
maker-Contig110-snap-gene-0.15-mRNA-1	sp|Q9LSB4|NAI2_ARATH	81.55	542	76	9	1	523	1	537	0	805
maker-Contig110-snap-gene-0.16-mRNA-1	tr|F4J1E5|F4J1E5_ARATH	97.15	877	25	0	22	898	2	878	0	1756
maker-Contig110-snap-gene-1.38-mRNA-1	tr|D7L4Z7|D7L4Z7_ARALL	94.05	655	36	2	1	652	1	655	0	1255
maker-Contig110-snap-gene-1.39-mRNA-1	tr|D7L4Z8|D7L4Z8_ARALL	95.02	642	31	1	1	641	1	642	0	1264
maker-Contig110-snap-gene-1.40-mRNA-1	tr|K9LQP6|K9LQP6_ARATH	84.34	875	109	5	1	871	1	851	0	1464
maker-Contig110-snap-gene-1.41-mRNA-1	tr|R0I113|R0I113_9BRAS	97.54	692	12	2	1	692	1	687	0	1405
maker-Contig110-snap-gene-1.42-mRNA-1	sp|Q9SAH3|Y1887_ARATH	82.08	692	63	5	1	631	1	692	0	1073
maker-Contig110-snap-gene-1.43-mRNA-1	tr|V4JPN3|V4JPN3_EUTSA	95.12	82	3	1	1	82	1	81	8.00E-49	157
maker-Contig110-snap-gene-1.44-mRNA-1	tr|Q9SAG9|Q9SAG9_ARATH	90.66	503	46	1	22	523	11	513	0	949
maker-Contig110-snap-gene-1.45-mRNA-1	tr|V4JPN8|V4JPN8_EUTSA	84.87	489	68	3	1	484	1	488	0	842
maker-Contig110-snap-gene-1.46-mRNA-1	tr|V4K823|V4K823_EUTSA	70.34	327	50	6	1	284	1	323	9.00E-146	421
maker-Contig110-snap-gene-1.47-mRNA-1	tr|D7KWK8|D7KWK8_ARALL	94.57	368	17	1	1	368	1	365	0	708
maker-Contig110-snap-gene-1.48-mRNA-1	tr|D7KWK7|D7KWK7_ARALL	91.47	692	32	3	9	687	1	678	0	1302
maker-Contig110-snap-gene-1.49-mRNA-1	sp|Q8VYA3|WAKLJ_ARATH	79.58	754	142	8	182	929	21	768	0	1212
maker-Contig110-snap-gene-1.49-mRNA-1	sp|Q8VYA3|WAKLJ_ARATH	49.15	761	304	16	962	1654	24	769	0	701
maker-Contig110-snap-gene-1.49-mRNA-1	sp|Q8VYA3|WAKLJ_ARATH	39.22	153	64	5	26	164	21	158	6.00E-18	96.3
maker-Contig110-snap-gene-1.50-mRNA-1	tr|R0HWK0|R0HWK0_9BRAS	92.14	496	39	0	1	496	1	496	0	935
maker-Contig110-snap-gene-1.51-mRNA-1	tr|R0GD43|R0GD43_9BRAS	94.87	975	47	2	1	973	9	982	0	1880
maker-Contig110-snap-gene-1.52-mRNA-1	sp|Q8RWU6|NHX6_ARATH	83.93	535	10	4	1	459	1	535	0	869
maker-Contig110-snap-gene-1.53-mRNA-1	tr|D7KWK3|D7KWK3_ARALL	94.2	707	21	1	1	687	1	707	0	1340
maker-Contig110-snap-gene-1.54-mRNA-1	tr|V4M7J8|V4M7J8_EUTSA	84.3	726	103	4	1	716	1	725	0	1149
maker-Contig110-snap-gene-1.55-mRNA-1	tr|V4K810|V4K810_EUTSA	87.41	540	67	1	5	543	4	543	0	976
maker-Contig110-snap-gene-1.57-mRNA-1	tr|A0A078DJC6|A0A078DJC6_BRANA	93.21	162	11	0	1	162	1	162	3.00E-105	306
maker-Contig110-snap-gene-1.58-mRNA-1	tr|R0HUS6|R0HUS6_9BRAS	96.77	496	14	2	1	495	486	980	0	985
maker-Contig110-snap-gene-1.59-mRNA-1	tr|V4K818|V4K818_EUTSA	92.2	346	23	2	1	345	51	393	0	642
maker-Contig110-snap-gene-1.61-mRNA-1	tr|D7KWL5|D7KWL5_ARALL	93.98	498	29	1	1	498	1	497	0	958
maker-Contig110-snap-gene-1.63-mRNA-1	tr|V4JPP1|V4JPP1_EUTSA	94.06	774	39	1	1	774	49	815	0	1509
maker-Contig110-snap-gene-1.64-mRNA-1	tr|F4JYC0|F4JYC0_ARATH	92.75	262	19	0	30	291	34	295	7.00E-163	474
maker-Contig110-snap-gene-1.66-mRNA-1	tr|R0GYD0|R0GYD0_9BRAS	96.22	661	24	1	24	684	22	681	0	1306
maker-Contig1110-snap-gene-0.10-mRNA-1	tr|R0IFQ9|R0IFQ9_9BRAS	90.95	221	20	0	1	221	42	262	1.00E-145	415
maker-Contig1110-snap-gene-0.11-mRNA-1	tr|V4KF28|V4KF28_EUTSA	92.17	856	63	2	1	852	1	856	0	1634
maker-Contig1110-snap-gene-0.12-mRNA-1	tr|A0A078DZ68|A0A078DZ68_BRANA	96	100	4	0	1	100	76	175	4.00E-61	205
maker-Contig1110-snap-gene-0.13-mRNA-1	sp|Q84ME1|LUL3_ARATH	74.48	337	68	2	45	363	39	375	9.00E-175	500
maker-Contig1110-snap-gene-0.14-mRNA-1	tr|V4KVB3|V4KVB3_EUTSA	91.76	279	22	1	1	278	1	279	9.00E-171	483
maker-Contig1110-snap-gene-0.16-mRNA-1	tr|A0A087G8C4|A0A087G8C4_ARAAL	94.95	297	15	0	7	303	64	360	0	596
maker-Contig1111-snap-gene-0.12-mRNA-1	tr|R0IG39|R0IG39_9BRAS	58.87	389	132	2	7	367	82	470	3.00E-164	476
maker-Contig1111-snap-gene-0.13-mRNA-1	tr|F4K4A7|F4K4A7_ARATH	85.3	905	96	3	1	871	1	902	0	1577
maker-Contig1111-snap-gene-0.14-mRNA-1	tr|V4K412|V4K412_EUTSA	92.82	543	28	3	1	533	1	542	0	992
maker-Contig1111-snap-gene-0.15-mRNA-1	tr|D7M651|D7M651_ARALL	92.36	314	12	2	1	302	1	314	0	596
maker-Contig1113-snap-gene-0.14-mRNA-1	tr|V4JPF9|V4JPF9_EUTSA	68.09	608	111	12	1	532	1	601	0	731
maker-Contig1113-snap-gene-0.16-mRNA-1	sp|Q9CAA0|COB21_ARATH	95.86	918	33	1	42	954	3	920	0	1844
maker-Contig1113-snap-gene-0.17-mRNA-1	tr|D7KXN0|D7KXN0_ARALL	96.69	151	5	0	19	169	1	151	4.00E-103	301
maker-Contig1113-snap-gene-0.18-mRNA-1	tr|Q9S7T4|Q9S7T4_ARATH	69.36	1214	187	20	17	1211	1	1048	0	1593
maker-Contig1113-snap-gene-0.19-mRNA-1	tr|R0HWS7|R0HWS7_9BRAS	90.16	488	38	3	1	487	1	479	0	881
maker-Contig1113-snap-gene-0.20-mRNA-1	sp|Q42563|APT2_ARATH	95.83	192	8	0	1	192	1	192	1.00E-131	375
maker-Contig1113-snap-gene-0.21-mRNA-1	tr|R0GCD2|R0GCD2_9BRAS	83.13	249	39	2	1	246	1	249	3.00E-136	392
maker-Contig1113-snap-gene-0.22-mRNA-1	tr|D7MM02|D7MM02_ARALL	88.95	851	83	5	1	850	1	841	0	1559
maker-Contig1114-snap-gene-0.19-mRNA-1	tr|R0FA57|R0FA57_9BRAS	97.5	721	18	0	2	722	14	734	0	1446
maker-Contig1114-snap-gene-0.20-mRNA-1	tr|D7MDS4|D7MDS4_ARALL	93.75	224	12	2	1	224	1	222	2.00E-149	424
maker-Contig1114-snap-gene-0.21-mRNA-1	tr|D7MDS7|D7MDS7_ARALL	90.27	226	20	2	1	224	1	226	2.00E-145	418
maker-Contig1114-snap-gene-0.22-mRNA-1	tr|V4MDK0|V4MDK0_EUTSA	57.95	176	61	3	1	168	1	171	1.00E-65	207
maker-Contig1114-snap-gene-0.23-mRNA-1	tr|D7MDT6|D7MDT6_ARALL	95.5	378	17	0	1	378	1	378	0	751
maker-Contig1114-snap-gene-0.24-mRNA-1	tr|A0A087GHC3|A0A087GHC3_ARAAL	93.26	1039	63	1	1	1032	1	1039	0	1966
maker-Contig1114-snap-gene-0.25-mRNA-1	tr|D7MED4|D7MED4_ARALL	91.72	471	35	2	1	471	1	467	0	817
maker-Contig1114-snap-gene-0.27-mRNA-1	tr|Q56Y15|Q56Y15_ARATH	83.79	327	50	3	1	326	1	325	0	564
maker-Contig1114-snap-gene-0.29-mRNA-1	tr|D7MEE2|D7MEE2_ARALL	79.41	102	20	1	1	101	1	102	2.00E-42	142
maker-Contig1114-snap-gene-0.30-mRNA-1	tr|Q93VP9|Q93VP9_ARATH	91.99	412	29	2	1	409	1	411	0	776
maker-Contig1114-snap-gene-0.31-mRNA-1	tr|V4MNJ2|V4MNJ2_EUTSA	97.83	460	10	0	1	460	1	460	0	922
maker-Contig1114-snap-gene-0.32-mRNA-1	tr|D7MDS5|D7MDS5_ARALL	98.68	303	4	0	1	303	1	303	0	615
maker-Contig1114-snap-gene-0.33-mRNA-1	tr|Q9T090|Q9T090_ARATH	95.49	399	17	1	1	399	1	398	0	779
maker-Contig1114-snap-gene-0.35-mRNA-1	tr|V4LV67|V4LV67_EUTSA	89.06	64	7	0	1	64	1	64	2.00E-31	117
maker-Contig1114-snap-gene-0.35-mRNA-1	tr|V4LV67|V4LV67_EUTSA	76.92	52	7	1	111	157	14	65	8.00E-18	81.3
maker-Contig1114-snap-gene-0.35-mRNA-1	tr|V4LV67|V4LV67_EUTSA	70.59	51	10	1	65	110	14	64	2.00E-14	71.6
maker-Contig1114-snap-gene-0.36-mRNA-1	tr|V4MNK9|V4MNK9_EUTSA	87.66	154	17	2	1	152	1	154	2.00E-89	266
maker-Contig1114-snap-gene-0.37-mRNA-1	tr|D7MR28|D7MR28_ARALL	93.66	473	30	0	1	473	1	473	0	863
maker-Contig1115-snap-gene-0.12-mRNA-1	tr|R0GKA4|R0GKA4_9BRAS	57.07	191	58	2	44	210	1	191	7.00E-59	207
maker-Contig1115-snap-gene-0.13-mRNA-1	tr|V4KF52|V4KF52_EUTSA	96.5	143	4	1	1	143	1	142	2.00E-91	270
maker-Contig1115-snap-gene-0.14-mRNA-1	tr|Q1ECD0|Q1ECD0_ARATH	95.75	259	9	1	2	258	3	261	9.00E-178	500
maker-Contig1115-snap-gene-0.16-mRNA-1	tr|B2BXS4|B2BXS4_9BRAS	82.51	263	46	0	1	263	1	263	5.00E-165	466
maker-Contig1115-snap-gene-0.17-mRNA-1	tr|Q42182|Q42182_ARATH	80.24	167	32	1	1	166	1	167	2.00E-91	278
maker-Contig1117-snap-gene-0.10-mRNA-1	sp|Q9XII1|PDV2_ARATH	81.55	309	46	4	1	305	1	302	7.00E-167	475
maker-Contig1117-snap-gene-0.11-mRNA-1	tr|B6REM6|B6REM6_9BRAS	88.79	223	25	0	1	223	1	223	4.00E-145	412
maker-Contig1117-snap-gene-0.13-mRNA-1	tr|B6REM8|B6REM8_9BRAS	89.33	225	24	0	1	225	1	225	1.00E-146	416
maker-Contig1117-snap-gene-0.8-mRNA-1	tr|A0A078FB80|A0A078FB80_BRANA	92.34	235	17	1	1	235	1	234	5.00E-160	451
maker-Contig1117-snap-gene-0.9-mRNA-1	tr|D7L127|D7L127_ARALL	81.47	556	65	2	1	518	43	598	0	920
maker-Contig1118-snap-gene-0.10-mRNA-1	tr|Q0WP19|Q0WP19_ARATH	76.92	208	42	4	1	204	1	206	2.00E-96	288
maker-Contig1118-snap-gene-0.11-mRNA-1	tr|R0GVH8|R0GVH8_9BRAS	89.74	351	12	1	1	327	340	690	0	660
maker-Contig1118-snap-gene-0.13-mRNA-1	sp|B9DGU7|TPK1_ARATH	85.98	264	36	1	1	263	4	267	4.00E-166	469
maker-Contig1118-snap-gene-0.14-mRNA-1	tr|V4LPY0|V4LPY0_EUTSA	80.64	439	82	2	1	436	1	439	0	696
maker-Contig1118-snap-gene-0.14-mRNA-1	tr|V4LPY0|V4LPY0_EUTSA	39.62	106	52	4	527	621	334	438	3.00E-06	55.8
maker-Contig1118-snap-gene-0.15-mRNA-1	tr|D7KHX4|D7KHX4_ARALL	84.35	147	10	2	1	135	1	146	1.00E-80	243
maker-Contig1118-snap-gene-0.16-mRNA-1	tr|R0ICZ1|R0ICZ1_9BRAS	87.86	1170	124	7	1	1158	1	1164	0	2102
maker-Contig1119-snap-gene-0.12-mRNA-1	tr|A0A087G178|A0A087G178_ARAAL	84.79	493	67	3	4	488	2	494	0	818
maker-Contig1119-snap-gene-0.13-mRNA-1	tr|Q9C5T7|Q9C5T7_ARATH	85.52	221	32	0	1	221	1	221	3.00E-141	403
maker-Contig111-snap-gene-0.38-mRNA-1	tr|R0H3B0|R0H3B0_9BRAS	94.12	221	13	0	1	221	214	434	1.00E-153	442
maker-Contig111-snap-gene-0.39-mRNA-1	tr|A0A078BWU0|A0A078BWU0_BRANA	74.15	588	73	7	1	559	1	538	0	703
maker-Contig111-snap-gene-0.40-mRNA-1	tr|V4MDS6|V4MDS6_EUTSA	86.34	454	39	12	1	436	1	449	0	718
maker-Contig111-snap-gene-0.41-mRNA-1	tr|D7MAZ7|D7MAZ7_ARALL	86.01	808	62	9	1	799	1	766	0	1338
maker-Contig111-snap-gene-0.42-mRNA-1	tr|M4DMS5|M4DMS5_BRARP	86.75	234	29	1	1	234	1	232	2.00E-142	406
maker-Contig111-snap-gene-0.43-mRNA-1	tr|D7LML7|D7LML7_ARALL	87.98	491	31	4	1	477	3	479	0	877
maker-Contig111-snap-gene-0.44-mRNA-1	tr|C0SV00|C0SV00_ARATH	54.53	530	144	8	1	491	1	472	0	531
maker-Contig111-snap-gene-0.45-mRNA-1	tr|D7MB08|D7MB08_ARALL	94.14	324	19	0	46	369	27	350	0	640
maker-Contig111-snap-gene-0.46-mRNA-1	tr|Q58FU6|Q58FU6_ARATH	90.62	565	53	0	3	567	4	568	0	1052
maker-Contig111-snap-gene-0.47-mRNA-1	tr|D7MB02|D7MB02_ARALL	85.85	325	41	2	1	321	1	324	0	555
maker-Contig111-snap-gene-0.48-mRNA-1	tr|Q9FPI7|Q9FPI7_ARATH	91.98	212	17	0	1	212	1	212	2.00E-129	372
maker-Contig111-snap-gene-0.49-mRNA-1	tr|A8IXQ2|A8IXQ2_BRACM	87.37	285	27	4	6	282	2	285	5.00E-168	476
maker-Contig111-snap-gene-0.51-mRNA-1	tr|Q8RWM2|Q8RWM2_ARATH	95.36	560	16	2	1	551	1	559	0	1098
maker-Contig111-snap-gene-0.53-mRNA-1	sp|P47927|AP2_ARATH	52.14	117	35	3	4	104	9	120	5.00E-26	105
maker-Contig111-snap-gene-0.54-mRNA-1	tr|M9QTT3|M9QTT3_LEPCM	89.24	223	18	2	12	234	137	353	2.00E-129	381
maker-Contig111-snap-gene-0.56-mRNA-1	tr|A0A087GCG4|A0A087GCG4_ARAAL	64.94	1335	415	10	1	1285	1	1332	0	1693
maker-Contig111-snap-gene-0.56-mRNA-1	tr|A0A087GCG4|A0A087GCG4_ARAAL	61.76	1326	449	10	2680	3951	8	1329	0	1605
maker-Contig111-snap-gene-0.56-mRNA-1	tr|A0A087GCG4|A0A087GCG4_ARAAL	62.64	1317	428	8	2045	3307	23	1329	0	1590
maker-Contig111-snap-gene-0.56-mRNA-1	tr|A0A087GCG4|A0A087GCG4_ARAAL	60.21	1337	457	12	3319	4590	5	1331	0	1558
maker-Contig111-snap-gene-0.56-mRNA-1	tr|A0A087GCG4|A0A087GCG4_ARAAL	63.91	629	215	5	2041	2666	713	1332	0	807
maker-Contig111-snap-gene-0.56-mRNA-1	tr|A0A087GCG4|A0A087GCG4_ARAAL	61.39	632	228	6	1412	2029	703	1332	0	782
maker-Contig111-snap-gene-0.56-mRNA-1	tr|A0A087GCG4|A0A087GCG4_ARAAL	63.57	645	224	6	3972	4611	21	659	0	781
maker-Contig111-snap-gene-0.56-mRNA-1	tr|A0A087GCG4|A0A087GCG4_ARAAL	60.16	640	250	3	663	1299	16	653	0	734
maker-Contig111-snap-gene-0.56-mRNA-1	tr|A0A087GCG4|A0A087GCG4_ARAAL	59.17	649	243	7	1403	2036	5	646	0	727
maker-Contig111-snap-gene-0.57-mRNA-1	tr|V4LCI6|V4LCI6_EUTSA	85.99	514	62	4	1	506	38	549	0	904
maker-Contig111-snap-gene-0.58-mRNA-1	tr|Q1PEI1|Q1PEI1_ARATH	58.91	348	112	8	2	328	3	340	1.00E-127	382
maker-Contig1120-snap-gene-0.10-mRNA-1	tr|R0F0U4|R0F0U4_9BRAS	96.71	486	9	1	6	484	234	719	0	933
maker-Contig1120-snap-gene-0.11-mRNA-1	tr|Q2HTG6|Q2HTG6_MEDTR	78.1	105	23	0	23	127	320	424	6.00E-53	179
maker-Contig1120-snap-gene-0.12-mRNA-1	tr|D7L053|D7L053_ARALL	96.49	1940	51	2	44	1983	1	1923	0	3886
maker-Contig1120-snap-gene-0.13-mRNA-1	tr|D7MPG4|D7MPG4_ARALL	83.45	284	41	3	5	284	4	285	8.00E-167	473
maker-Contig1120-snap-gene-0.9-mRNA-1	tr|R0HKM6|R0HKM6_9BRAS	86.49	555	59	5	3	550	8	553	0	923
maker-Contig1121-snap-gene-0.38-mRNA-1	tr|I1R0V4|I1R0V4_ORYGL	67.08	240	69	2	1	230	109	348	2.00E-108	324
maker-Contig1121-snap-gene-0.38-mRNA-1	tr|I1R0V4|I1R0V4_ORYGL	33.33	132	83	2	79	206	37	167	4.00E-17	84
maker-Contig1121-snap-gene-0.39-mRNA-1	tr|D7L1G1|D7L1G1_ARALL	93.74	479	29	1	1	479	1	478	0	912
maker-Contig1121-snap-gene-0.40-mRNA-1	tr|R0I036|R0I036_9BRAS	89.47	266	24	3	46	310	1	263	2.00E-141	409
maker-Contig1121-snap-gene-0.42-mRNA-1	tr|R0I120|R0I120_9BRAS	95.05	182	9	0	1	182	1	182	3.00E-125	359
maker-Contig1121-snap-gene-0.43-mRNA-1	tr|D7L1F3|D7L1F3_ARALL	94.4	1376	48	5	5	1362	1	1365	0	2645
maker-Contig1121-snap-gene-0.44-mRNA-1	tr|D7L1E9|D7L1E9_ARALL	93.53	603	37	1	1	601	1	603	0	1107
maker-Contig1121-snap-gene-0.45-mRNA-1	tr|Q9LJE3|Q9LJE3_ARATH	65.59	186	52	3	51	224	74	259	1.00E-68	220
maker-Contig1121-snap-gene-0.46-mRNA-1	tr|D7L1E8|D7L1E8_ARALL	88.12	682	62	6	1	668	1	677	0	1192
maker-Contig1121-snap-gene-0.47-mRNA-1	tr|D7L1E7|D7L1E7_ARALL	93.61	360	8	1	1	345	1	360	0	686
maker-Contig1121-snap-gene-0.49-mRNA-1	tr|R0GLM4|R0GLM4_9BRAS	89.78	538	52	3	1	536	1	537	0	963
maker-Contig1121-snap-gene-0.50-mRNA-1	tr|D7KEI4|D7KEI4_ARALL	81.07	206	29	4	8	207	6	207	1.00E-108	318
maker-Contig1121-snap-gene-0.52-mRNA-1	tr|D7L3X4|D7L3X4_ARALL	94.18	361	21	0	1	361	1	361	0	710
maker-Contig1121-snap-gene-0.53-mRNA-1	tr|R0HKD1|R0HKD1_9BRAS	87.81	607	61	4	1	597	1	604	0	1087
maker-Contig1121-snap-gene-0.54-mRNA-1	tr|R0G727|R0G727_9BRAS	84.31	255	36	4	2	253	5	258	6.00E-151	430
maker-Contig1121-snap-gene-0.55-mRNA-1	tr|R0G5I2|R0G5I2_9BRAS	94.98	418	20	1	1	417	1	418	0	828
maker-Contig1121-snap-gene-0.57-mRNA-1	tr|A0A078GE19|A0A078GE19_BRANA	90.41	219	4	1	3	221	117	318	8.00E-139	401
maker-Contig1121-snap-gene-0.60-mRNA-1	tr|R0G6J8|R0G6J8_9BRAS	79.92	264	46	1	1	257	1	264	5.00E-146	418
maker-Contig1121-snap-gene-0.61-mRNA-1	tr|R0IJK4|R0IJK4_9BRAS	99.21	126	1	0	1	126	1	126	5.00E-86	254
maker-Contig1121-snap-gene-0.66-mRNA-1	tr|R0ILN7|R0ILN7_9BRAS	84.04	1679	231	11	1	1654	1	1667	0	2830
maker-Contig1121-snap-gene-0.67-mRNA-1	tr|R0IC85|R0IC85_9BRAS	91.34	554	38	1	1	544	1	554	0	989
maker-Contig1121-snap-gene-0.68-mRNA-1	tr|Q93YN1|Q93YN1_ARATH	89.07	375	38	1	32	406	19	390	0	686
maker-Contig1121-snap-gene-0.69-mRNA-1	tr|V4L5W9|V4L5W9_EUTSA	90.7	516	48	0	2	517	5	520	0	976
maker-Contig1123-snap-gene-0.14-mRNA-1	tr|R0HE08|R0HE08_9BRAS	90.94	254	20	1	1	251	1	254	3.00E-161	456
maker-Contig1123-snap-gene-0.15-mRNA-1	tr|D7LTN2|D7LTN2_ARALL	83.56	1326	147	12	1	1289	1	1292	0	2093
maker-Contig1123-snap-gene-0.16-mRNA-1	tr|R0HLE9|R0HLE9_9BRAS	91.61	143	10	2	1	142	1	142	3.00E-88	264
maker-Contig1123-snap-gene-0.17-mRNA-1	tr|R0HK22|R0HK22_9BRAS	89.2	287	24	3	1	286	1	281	3.00E-162	466
maker-Contig1123-snap-gene-0.18-mRNA-1	tr|A0A087GWV0|A0A087GWV0_ARAAL	89.16	83	9	0	31	113	286	368	2.00E-35	131
maker-Contig1123-snap-gene-0.19-mRNA-1	tr|V4LNR1|V4LNR1_EUTSA	67.86	308	77	3	1	287	1	307	1.00E-119	354
maker-Contig1123-snap-gene-0.20-mRNA-1	tr|R0FLX2|R0FLX2_9BRAS	89.78	920	69	4	1	900	53	967	0	1687
maker-Contig1123-snap-gene-0.22-mRNA-1	tr|D7LTN4|D7LTN4_ARALL	92.86	280	20	0	50	329	1	280	0	541
maker-Contig1123-snap-gene-0.23-mRNA-1	tr|R0FRF4|R0FRF4_9BRAS	91.2	409	36	0	1	409	1	409	0	787
maker-Contig1123-snap-gene-0.24-mRNA-1	tr|Q0WQ71|Q0WQ71_ARATH	94.93	217	11	0	1	217	724	940	5.00E-143	431
maker-Contig1123-snap-gene-0.25-mRNA-1	tr|F4J394|F4J394_ARATH	82.46	861	115	4	3	850	1	838	0	1385
maker-Contig1124-snap-gene-0.21-mRNA-1	tr|Q9SBF3|Q9SBF3_ARATH	89.38	339	26	4	1	334	1	334	0	604
maker-Contig1124-snap-gene-0.22-mRNA-1	tr|D7M2V7|D7M2V7_ARALL	89.02	255	24	1	32	282	1	255	6.00E-167	472
maker-Contig1124-snap-gene-0.23-mRNA-1	tr|D7KLN8|D7KLN8_ARALL	97.13	383	11	0	1	383	4	386	0	778
maker-Contig1124-snap-gene-0.24-mRNA-1	tr|D7KLN6|D7KLN6_ARALL	90.45	314	30	0	28	341	1	314	0	600
maker-Contig1124-snap-gene-0.25-mRNA-1	tr|M4CTS3|M4CTS3_BRARP	57.28	309	96	9	1	294	1	288	8.00E-111	331
maker-Contig1124-snap-gene-0.26-mRNA-1	tr|V4N637|V4N637_EUTSA	95.59	612	26	1	30	641	1	611	0	1200
maker-Contig1124-snap-gene-0.27-mRNA-1	tr|R0H3M9|R0H3M9_9BRAS	82.79	122	15	2	1	116	1	122	6.00E-59	185
maker-Contig1124-snap-gene-0.29-mRNA-1	sp|Q9LX90|PABN3_ARATH	83.87	217	18	1	1	200	1	217	7.00E-129	370
maker-Contig1124-snap-gene-0.30-mRNA-1	tr|V4LME2|V4LME2_EUTSA	98.39	249	4	0	1	249	1	249	1.00E-177	497
maker-Contig1124-snap-gene-0.31-mRNA-1	tr|D7KLN9|D7KLN9_ARALL	87.83	337	29	3	21	355	3	329	0	596
maker-Contig1124-snap-gene-0.32-mRNA-1	tr|Q9LM13|Q9LM13_ARATH	88	350	24	5	1	350	1	332	0	619
maker-Contig1124-snap-gene-0.33-mRNA-1	tr|Q8VY80|Q8VY80_ARATH	79.38	160	20	1	1	160	1	147	9.00E-84	251
maker-Contig1125-snap-gene-0.14-mRNA-1	sp|Q9SNA3|Y3463_ARATH	77.14	468	105	1	9	476	31	496	0	745
maker-Contig1125-snap-gene-0.15-mRNA-1	sp|Q9LX66|HERK_ARATH	90.64	833	75	2	37	869	1	830	0	1574
maker-Contig1125-snap-gene-0.16-mRNA-1	tr|D7LMZ7|D7LMZ7_ARALL	81.48	864	135	4	23	862	27	889	0	1437
maker-Contig1127-snap-gene-0.7-mRNA-1	tr|R0HI07|R0HI07_9BRAS	88.69	1026	95	5	1	1020	1	1011	0	1807
maker-Contig1127-snap-gene-0.8-mRNA-1	tr|A0A087GWA1|A0A087GWA1_ARAAL	69.21	315	59	3	1	294	1	298	1.00E-151	435
maker-Contig1127-snap-gene-0.9-mRNA-1	tr|A0A087G2M4|A0A087G2M4_ARAAL	82.08	597	65	8	1	580	1	572	0	953
maker-Contig1128-snap-gene-0.10-mRNA-1	tr|R0GD77|R0GD77_9BRAS	83.05	1245	128	10	1	1171	1	1236	0	2029
maker-Contig1128-snap-gene-0.11-mRNA-1	sp|Q84JM4|TPR3_ARATH	87.68	885	62	3	1	870	1	853	0	1593
maker-Contig1128-snap-gene-0.12-mRNA-1	tr|D7M5G1|D7M5G1_ARALL	91.9	642	52	0	1	642	1	642	0	1135
maker-Contig1128-snap-gene-0.13-mRNA-1	tr|E4MVX0|E4MVX0_THEHA	91.25	377	32	1	50	426	1	376	0	715
maker-Contig1129-snap-gene-0.6-mRNA-1	tr|Q9FK31|Q9FK31_ARATH	90.73	259	22	1	1	257	1	259	8.00E-174	488
maker-Contig1129-snap-gene-0.7-mRNA-1	tr|D7LQF8|D7LQF8_ARALL	69.44	216	42	1	1	216	1	192	1.00E-100	299
maker-Contig1129-snap-gene-0.8-mRNA-1	tr|R0GLF6|R0GLF6_9BRAS	88.05	569	51	4	1	553	1	568	0	986
maker-Contig112-snap-gene-0.18-mRNA-1	tr|R0I6C7|R0I6C7_9BRAS	98.03	912	17	1	1	911	1	912	0	1806
maker-Contig112-snap-gene-0.19-mRNA-1	sp|Q9M8D3|PUR4_ARATH	95.81	1407	59	0	1	1407	1	1407	0	2807
maker-Contig112-snap-gene-0.21-mRNA-1	tr|M4CV91|M4CV91_BRARP	60.74	1378	402	19	15	1325	10	1315	0	1499
maker-Contig112-snap-gene-0.21-mRNA-1	tr|M4CV91|M4CV91_BRARP	52.36	955	387	10	22	939	945	1868	0	902
maker-Contig112-snap-gene-0.21-mRNA-1	tr|M4CV91|M4CV91_BRARP	53	417	108	9	937	1323	7	365	3.00E-95	345
maker-Contig112-snap-gene-0.21-mRNA-1	tr|M4CV91|M4CV91_BRARP	61.4	114	30	2	1221	1332	130	231	5.00E-26	122
maker-Contig112-snap-gene-0.21-mRNA-1	tr|M4CV91|M4CV91_BRARP	26.57	335	191	10	1037	1325	1278	1603	3.00E-12	77.4
maker-Contig112-snap-gene-0.21-mRNA-1	tr|M4CV91|M4CV91_BRARP	34.66	176	52	3	1203	1327	1032	1195	1.00E-11	75.5
maker-Contig112-snap-gene-0.21-mRNA-1	tr|M4CV91|M4CV91_BRARP	27.55	323	184	9	1047	1328	1433	1746	5.00E-10	70.5
maker-Contig112-snap-gene-0.22-mRNA-1	sp|Q8L518|CK2_ARATH	95.6	182	8	0	1	182	1	182	1.00E-123	361
maker-Contig112-snap-gene-0.23-mRNA-1	tr|R0GHV3|R0GHV3_9BRAS	87.29	362	45	1	1	361	1	362	0	650
maker-Contig112-snap-gene-0.24-mRNA-1	tr|D7KS06|D7KS06_ARALL	98.21	112	2	0	1	112	1	112	5.00E-75	226
maker-Contig112-snap-gene-0.25-mRNA-1	tr|D7KS03|D7KS03_ARALL	94.49	363	17	2	1	360	1	363	0	657
maker-Contig112-snap-gene-0.26-mRNA-1	tr|A0A087HIC0|A0A087HIC0_ARAAL	78.44	654	130	7	2	650	3	650	0	1003
maker-Contig112-snap-gene-0.27-mRNA-1	tr|Q2V614|Q2V614_BRACM	96.67	120	4	0	119	238	1	120	6.00E-69	221
maker-Contig112-snap-gene-0.28-mRNA-1	tr|V4K9L1|V4K9L1_EUTSA	91.05	391	35	0	1	391	1	391	0	750
maker-Contig112-snap-gene-0.29-mRNA-1	tr|D7KRZ7|D7KRZ7_ARALL	90.6	1032	89	4	1	1027	1	1029	0	1769
maker-Contig112-snap-gene-0.30-mRNA-1	tr|D7KRZ6|D7KRZ6_ARALL	81.62	506	83	2	1	504	1	498	0	862
maker-Contig112-snap-gene-0.30-mRNA-1	tr|D7KRZ6|D7KRZ6_ARALL	74.19	310	66	3	481	779	258	564	2.00E-137	427
maker-Contig112-snap-gene-0.31-mRNA-1	tr|Q84WG3|Q84WG3_ARATH	65.4	341	90	5	1	334	1	320	3.00E-149	431
maker-Contig1130-snap-gene-0.5-mRNA-1	tr|D7MAK0|D7MAK0_ARALL	78.72	94	15	1	1	89	368	461	8.00E-41	151
maker-Contig1130-snap-gene-0.6-mRNA-1	sp|O64764|TRXO1_ARATH	68.29	123	23	1	1	107	42	164	1.00E-47	159
maker-Contig1130-snap-gene-0.7-mRNA-1	tr|B3H5R1|B3H5R1_ARATH	78.86	317	51	6	1	309	1	309	1.00E-164	469
maker-Contig1130-snap-gene-0.8-mRNA-1	tr|D7MVE3|D7MVE3_ARALL	74.06	320	62	4	1	318	1	301	3.00E-164	474
maker-Contig1131-snap-gene-0.15-mRNA-1	sp|Q9LN95|BH055_ARATH	72.45	265	58	4	1	263	1	252	5.00E-130	377
maker-Contig1131-snap-gene-0.16-mRNA-1	tr|R0GEN3|R0GEN3_9BRAS	75.56	266	52	6	4	257	20	284	8.00E-134	389
maker-Contig1132-snap-gene-0.10-mRNA-1	tr|D7MSY8|D7MSY8_ARALL	89.41	85	6	2	1	83	1	84	4.00E-46	150
maker-Contig1132-snap-gene-0.11-mRNA-1	tr|R0GMP6|R0GMP6_9BRAS	97.01	2073	61	1	1	2072	133	2205	0	4183
maker-Contig1132-snap-gene-0.12-mRNA-1	tr|V4KYU6|V4KYU6_EUTSA	86.49	348	26	3	1	330	1	345	0	577
maker-Contig1132-snap-gene-0.13-mRNA-1	tr|V4NB85|V4NB85_EUTSA	89.17	240	26	0	1	240	1	240	5.00E-158	446
maker-Contig1132-snap-gene-0.14-mRNA-1	tr|Q9FJD3|Q9FJD3_ARATH	88.75	658	69	2	1	657	1	654	0	1165
maker-Contig1132-snap-gene-0.8-mRNA-1	tr|D7MSZ1|D7MSZ1_ARALL	89.14	488	45	1	19	498	165	652	0	876
maker-Contig1132-snap-gene-0.9-mRNA-1	tr|V4LTF3|V4LTF3_EUTSA	96.89	868	27	0	3	870	1	868	0	1753
maker-Contig1134-snap-gene-0.16-mRNA-1	tr|Q93ZF0|Q93ZF0_ARATH	80	40	8	0	55	94	30	69	3.00E-13	69.3
maker-Contig1134-snap-gene-0.17-mRNA-1	tr|D7MG07|D7MG07_ARALL	89.97	379	33	2	1	378	1	375	0	702
maker-Contig1134-snap-gene-0.18-mRNA-1	sp|Q6NPD7|NUD10_ARATH	86.28	277	38	0	1	277	1	277	2.00E-175	494
maker-Contig1134-snap-gene-0.19-mRNA-1	tr|A0A078ISC4|A0A078ISC4_BRANA	76.26	219	48	2	1	219	1	215	6.00E-112	328
maker-Contig1134-snap-gene-0.20-mRNA-1	tr|V4MP38|V4MP38_EUTSA	77.84	185	40	1	1	185	1	184	7.00E-96	284
maker-Contig1134-snap-gene-0.21-mRNA-1	tr|D7MG08|D7MG08_ARALL	86.94	222	26	1	1	219	1	222	6.00E-125	361
maker-Contig1134-snap-gene-0.22-mRNA-1	tr|V4LVR0|V4LVR0_EUTSA	56.3	524	127	15	1	472	1	474	3.00E-142	425
maker-Contig1135-snap-gene-0.19-mRNA-1	tr|Q6NQP4|Q6NQP4_ARATH	89.45	218	18	1	1	213	1	218	2.00E-137	392
maker-Contig1135-snap-gene-0.20-mRNA-1	tr|A0A078C1T8|A0A078C1T8_BRANA	88	75	8	1	1	74	1	75	6.00E-39	131
maker-Contig1135-snap-gene-0.22-mRNA-1	sp|F4HPA7|MD10B_ARATH	87.5	192	20	3	50	240	1	189	3.00E-115	336
maker-Contig1135-snap-gene-0.24-mRNA-1	tr|R0IL92|R0IL92_9BRAS	91.18	340	28	1	1	338	1	340	0	636
maker-Contig1135-snap-gene-0.25-mRNA-1	sp|Q9SEL5|VTI12_ARATH	92.79	222	16	0	1	222	1	222	3.00E-147	418
maker-Contig1135-snap-gene-0.26-mRNA-1	tr|A0A078I1D0|A0A078I1D0_BRANA	38.05	113	43	2	3	88	139	251	8.00E-15	72.8
maker-Contig1135-snap-gene-0.27-mRNA-1	tr|D7KQM9|D7KQM9_ARALL	56.27	1077	359	18	1	1039	1	1003	0	1052
maker-Contig1135-snap-gene-0.28-mRNA-1	tr|V4KV94|V4KV94_EUTSA	90.57	541	51	0	1	541	1	541	0	1003
maker-Contig1135-snap-gene-0.28-mRNA-1	tr|V4KV94|V4KV94_EUTSA	34.05	326	156	11	38	343	512	798	2.00E-34	144
maker-Contig1135-snap-gene-0.29-mRNA-1	tr|V4N867|V4N867_EUTSA	94.95	297	15	0	1	297	3	299	0	572
maker-Contig1135-snap-gene-0.30-mRNA-1	tr|R0FL42|R0FL42_9BRAS	89.87	385	15	2	1	365	140	520	0	709
maker-Contig1135-snap-gene-0.31-mRNA-1	tr|R0FL42|R0FL42_9BRAS	93.75	32	2	0	26	57	24	55	1.00E-12	67.4
maker-Contig1135-snap-gene-0.33-mRNA-1	tr|V4MRC9|V4MRC9_EUTSA	87.67	146	18	0	1	146	1	146	1.00E-91	276
maker-Contig1136-snap-gene-0.24-mRNA-1	tr|R0HJY8|R0HJY8_9BRAS	96.84	380	11	1	1	380	1	379	0	768
maker-Contig1136-snap-gene-0.25-mRNA-1	sp|P92978|RAC11_ARATH	100	197	0	0	1	197	1	197	7.00E-144	407
maker-Contig1136-snap-gene-0.26-mRNA-1	tr|D7LTT2|D7LTT2_ARALL	93.75	128	5	2	1	125	1	128	2.00E-45	163
maker-Contig1136-snap-gene-0.27-mRNA-1	tr|R0FNJ8|R0FNJ8_9BRAS	95.56	450	20	0	7	456	191	640	0	898
maker-Contig1136-snap-gene-0.28-mRNA-1	tr|R0HDY0|R0HDY0_9BRAS	88.65	423	46	2	1	422	1	422	0	761
maker-Contig1136-snap-gene-0.29-mRNA-1	tr|R0HDY0|R0HDY0_9BRAS	42.86	105	37	6	15	101	124	223	4.00E-07	52.8
maker-Contig1136-snap-gene-0.30-mRNA-1	tr|V4NGS7|V4NGS7_EUTSA	89.01	464	48	1	1	464	1	461	0	857
maker-Contig1136-snap-gene-0.31-mRNA-1	tr|A0A087GWW6|A0A087GWW6_ARAAL	97.6	250	6	0	1	250	1	250	4.00E-179	501
maker-Contig1136-snap-gene-0.32-mRNA-1	tr|R0FPK2|R0FPK2_9BRAS	92.11	456	34	1	36	489	2	457	0	763
maker-Contig1136-snap-gene-0.33-mRNA-1	tr|Q9SD11|Q9SD11_ARATH	72.82	103	9	1	1	84	1	103	5.00E-39	132
maker-Contig1136-snap-gene-0.34-mRNA-1	tr|R0HKI3|R0HKI3_9BRAS	66.82	446	108	6	1	421	1	431	0	579
maker-Contig1136-snap-gene-0.35-mRNA-1	tr|D7LTU0|D7LTU0_ARALL	83.91	522	71	3	1	516	1	515	0	854
maker-Contig1136-snap-gene-0.36-mRNA-1	tr|F4J3C1|F4J3C1_ARATH	70.44	159	33	3	8	152	330	488	2.00E-67	219
maker-Contig1136-snap-gene-0.37-mRNA-1	tr|D7LTT4|D7LTT4_ARALL	91.53	791	58	4	1	785	1	788	0	1488
maker-Contig1136-snap-gene-0.38-mRNA-1	tr|R0HIZ9|R0HIZ9_9BRAS	80.41	444	69	1	5	430	20	463	0	731
maker-Contig1137-snap-gene-0.15-mRNA-1	tr|V4LYL9|V4LYL9_EUTSA	60.93	302	101	3	1	297	1	290	8.00E-120	354
maker-Contig1137-snap-gene-0.16-mRNA-1	tr|D7L5G7|D7L5G7_ARALL	97.23	1010	16	3	1	999	47	1055	0	2018
maker-Contig1137-snap-gene-0.17-mRNA-1	tr|A0A078H4G5|A0A078H4G5_BRANA	38.53	231	124	9	170	395	29	246	2.00E-26	112
maker-Contig1137-snap-gene-0.18-mRNA-1	sp|Q9LHP4|RCH2_ARATH	94.71	1077	49	2	30	1106	31	1099	0	2003
maker-Contig1137-snap-gene-0.19-mRNA-1	tr|D7L467|D7L467_ARALL	83.33	450	74	1	32	481	2	450	0	797
maker-Contig1137-snap-gene-0.20-mRNA-1	tr|D7L461|D7L461_ARALL	67.72	378	91	7	1	370	1	355	6.00E-146	437
maker-Contig1137-snap-gene-0.20-mRNA-1	tr|D7L461|D7L461_ARALL	52.67	281	50	5	406	603	31	311	3.00E-67	233
maker-Contig1137-snap-gene-0.21-mRNA-1	tr|V4M3D6|V4M3D6_EUTSA	84.57	460	37	5	1	426	1	460	0	699
maker-Contig1139-snap-gene-0.22-mRNA-1	tr|A0A087GLF5|A0A087GLF5_ARAAL	74.73	277	35	4	1	273	1	246	1.00E-138	399
maker-Contig1139-snap-gene-0.23-mRNA-1	tr|V4MYS5|V4MYS5_EUTSA	93.15	365	20	2	1	360	1	365	0	640
maker-Contig1139-snap-gene-0.24-mRNA-1	tr|D7M4Y2|D7M4Y2_ARALL	75.47	375	77	4	4	375	41	403	0	572
maker-Contig1139-snap-gene-0.25-mRNA-1	tr|Q9FX18|Q9FX18_ARATH	41.25	80	44	1	23	99	147	226	3.00E-08	56.2
maker-Contig1139-snap-gene-0.27-mRNA-1	tr|D7KGY0|D7KGY0_ARALL	44.29	219	111	4	1	208	1	219	2.00E-46	176
maker-Contig1139-snap-gene-0.27-mRNA-1	tr|D7KGY0|D7KGY0_ARALL	42.58	155	73	4	204	345	4	155	2.00E-25	114
maker-Contig1139-snap-gene-0.29-mRNA-1	tr|D7M5K9|D7M5K9_ARALL	81.65	474	65	6	2	458	1	469	0	759
maker-Contig1139-snap-gene-0.30-mRNA-1	tr|F4JI18|F4JI18_ARATH	62.38	303	106	5	1	298	1	300	3.00E-126	371
maker-Contig1139-snap-gene-0.31-mRNA-1	tr|Q147G2|Q147G2_ARATH	83.33	426	63	4	1	425	1	419	0	676
maker-Contig1139-snap-gene-0.32-mRNA-1	tr|D7M5K8|D7M5K8_ARALL	77.84	379	50	4	1	345	1	379	0	576
maker-Contig1139-snap-gene-0.33-mRNA-1	tr|D7M5L0|D7M5L0_ARALL	92.53	629	39	1	1	621	1	629	0	1214
maker-Contig1139-snap-gene-0.35-mRNA-1	tr|M4DZK5|M4DZK5_BRARP	67.96	721	153	6	1	717	179	825	0	937
maker-Contig113-snap-gene-0.10-mRNA-1	tr|F4ICK8|F4ICK8_ARATH	91.3	506	37	4	1	505	1	500	0	904
maker-Contig113-snap-gene-0.11-mRNA-1	tr|Q9FVQ7|Q9FVQ7_ARATH	72.22	943	183	10	2	870	3	940	0	1298
maker-Contig1140-snap-gene-0.13-mRNA-1	tr|V4LYY3|V4LYY3_EUTSA	50.75	266	106	6	1	245	1	262	5.00E-66	214
maker-Contig1140-snap-gene-0.14-mRNA-1	tr|A0A078DNK4|A0A078DNK4_BRANA	85.05	301	36	2	1	292	1	301	0	513
maker-Contig1140-snap-gene-0.15-mRNA-1	tr|R0H5K8|R0H5K8_9BRAS	91.72	1111	82	3	1	1105	1	1107	0	2120
maker-Contig1140-snap-gene-0.16-mRNA-1	tr|D7MA82|D7MA82_ARALL	80.56	391	61	5	1	377	1	390	0	601
maker-Contig1140-snap-gene-0.17-mRNA-1	tr|D7MA81|D7MA81_ARALL	85.82	684	78	9	1	674	1	675	0	1159
maker-Contig1140-snap-gene-0.18-mRNA-1	tr|F4JL01|F4JL01_ARATH	94.19	654	35	1	1	651	1	654	0	1138
maker-Contig1140-snap-gene-0.19-mRNA-1	tr|D7MA80|D7MA80_ARALL	93.03	646	41	1	1	646	1	642	0	1226
maker-Contig1142-snap-gene-0.11-mRNA-1	tr|A0A078EY84|A0A078EY84_BRANA	84.72	563	77	4	1	556	1	561	0	987
maker-Contig1142-snap-gene-0.12-mRNA-1	tr|D7LIG3|D7LIG3_ARALL	62.23	781	216	11	1	777	1	706	0	933
maker-Contig1142-snap-gene-0.12-mRNA-1	tr|D7LIG3|D7LIG3_ARALL	66.86	344	112	1	59	402	369	710	2.00E-158	486
maker-Contig1142-snap-gene-0.14-mRNA-1	tr|V4L574|V4L574_EUTSA	95.89	219	9	0	1	219	1	219	1.00E-157	444
maker-Contig1142-snap-gene-0.15-mRNA-1	sp|Q3E7J7|FBL83_ARATH	58.68	455	181	7	1	455	1	448	3.00E-160	469
maker-Contig1142-snap-gene-0.9-mRNA-1	sp|Q9SL29|CNG15_ARATH	91.63	681	36	3	1	663	1	678	0	1286
maker-Contig1143-snap-gene-0.10-mRNA-1	tr|M4EN40|M4EN40_BRARP	74.58	177	34	3	8	179	1	171	6.00E-83	256
maker-Contig1143-snap-gene-0.11-mRNA-1	tr|I3QJJ6|I3QJJ6_ARALL	96.41	167	6	0	8	174	9	175	2.00E-114	331
maker-Contig1143-snap-gene-0.12-mRNA-1	tr|A0A078FJ75|A0A078FJ75_BRANA	100	29	0	0	33	61	25	53	5.00E-11	60.8
maker-Contig1143-snap-gene-0.13-mRNA-1	tr|D7M9D0|D7M9D0_ARALL	98.72	78	1	0	2	79	49	126	5.00E-47	159
maker-Contig1143-snap-gene-0.15-mRNA-1	tr|Q93Z30|Q93Z30_ARATH	94.63	447	24	0	1	447	1	447	0	866
maker-Contig1143-snap-gene-0.16-mRNA-1	tr|V4LXV5|V4LXV5_EUTSA	90.63	363	21	1	1	350	1	363	0	682
maker-Contig1143-snap-gene-0.17-mRNA-1	tr|D7M9C8|D7M9C8_ARALL	86.71	286	27	3	1	278	1	283	3.00E-178	501
maker-Contig1143-snap-gene-0.9-mRNA-1	tr|A0A078DJZ1|A0A078DJZ1_BRANA	83.11	148	23	2	1	147	175	321	8.00E-79	244
maker-Contig1144-snap-gene-0.16-mRNA-1	tr|F4I0I7|F4I0I7_ARATH	97.36	455	12	0	1	455	1	455	0	922
maker-Contig1144-snap-gene-0.18-mRNA-1	tr|D7KWX1|D7KWX1_ARALL	83.29	377	60	2	1	377	1	374	0	649
maker-Contig1144-snap-gene-0.19-mRNA-1	tr|R0I005|R0I005_9BRAS	92.97	313	19	3	3	315	5	314	0	585
maker-Contig1144-snap-gene-0.20-mRNA-1	tr|R0FVS4|R0FVS4_9BRAS	76.47	663	133	9	1	646	1	657	0	998
maker-Contig1144-snap-gene-0.21-mRNA-1	tr|D7KWY0|D7KWY0_ARALL	83.17	897	145	4	1	897	1	891	0	1379
maker-Contig1144-snap-gene-0.22-mRNA-1	sp|P92969|RPOT1_ARATH	86.08	977	133	3	1	975	1	976	0	1798
maker-Contig1144-snap-gene-0.23-mRNA-1	tr|V4LN84|V4LN84_EUTSA	71.07	121	19	2	12	116	139	259	5.00E-47	165
maker-Contig1144-snap-gene-0.24-mRNA-1	tr|R0GE68|R0GE68_9BRAS	92.14	318	20	3	1	314	1	317	0	536
maker-Contig1144-snap-gene-0.25-mRNA-1	tr|Q9CAA3|Q9CAA3_ARATH	82.85	822	104	7	1	811	1	796	0	1392
maker-Contig1145-snap-gene-0.13-mRNA-1	tr|R0HAQ2|R0HAQ2_9BRAS	94.04	1291	69	3	42	1326	1	1289	0	2385
maker-Contig1145-snap-gene-0.14-mRNA-1	tr|V4LH94|V4LH94_EUTSA	90.62	256	17	6	1	255	1	250	3.00E-149	426
maker-Contig1145-snap-gene-0.17-mRNA-1	tr|D7LBU8|D7LBU8_ARALL	96.29	754	27	1	1	753	1	754	0	1507
maker-Contig1145-snap-gene-0.18-mRNA-1	tr|M4FGV2|M4FGV2_BRARP	89.37	621	60	3	1	620	1	616	0	1136
maker-Contig1145-snap-gene-0.19-mRNA-1	tr|V4NCY9|V4NCY9_EUTSA	81.18	170	18	4	1	156	1	170	1.00E-80	244
maker-Contig1145-snap-gene-0.20-mRNA-1	tr|D7LBV1|D7LBV1_ARALL	71.61	236	13	2	6	241	91	272	5.00E-106	316
maker-Contig1145-snap-gene-0.21-mRNA-1	tr|Q9SQW9|Q9SQW9_ARATH	43.51	239	126	2	255	484	435	673	3.00E-53	201
maker-Contig1145-snap-gene-0.21-mRNA-1	tr|Q9SQW9|Q9SQW9_ARATH	35.44	79	50	1	153	231	217	294	1.00E-09	67
maker-Contig1145-snap-gene-0.22-mRNA-1	sp|Q9FNJ4|FDL32_ARATH	56.14	456	174	9	17	468	9	442	1.00E-149	443
maker-Contig1146-snap-gene-0.7-mRNA-1	tr|A0A078HM63|A0A078HM63_BRANA	82.69	283	48	1	2	283	1	283	3.00E-173	489
maker-Contig1147-snap-gene-0.23-mRNA-1	tr|R0GVB0|R0GVB0_9BRAS	87.84	370	36	3	1	361	9	378	0	657
maker-Contig1147-snap-gene-0.25-mRNA-1	tr|Q9LYK6|Q9LYK6_ARATH	95.44	329	14	1	1	328	1	329	0	657
maker-Contig1147-snap-gene-0.26-mRNA-1	tr|D7M6K4|D7M6K4_ARALL	92.69	588	38	3	1	585	1	586	0	1066
maker-Contig1147-snap-gene-0.27-mRNA-1	tr|D7M6K3|D7M6K3_ARALL	90.83	327	20	1	1	317	1	327	0	581
maker-Contig1147-snap-gene-0.28-mRNA-1	tr|D7M6K8|D7M6K8_ARALL	85.8	493	56	3	35	516	1	490	0	833
maker-Contig1147-snap-gene-0.29-mRNA-1	tr|A0A087G746|A0A087G746_ARAAL	89.48	998	103	1	1	996	1	998	0	1803
maker-Contig1147-snap-gene-0.30-mRNA-1	tr|R0GUG7|R0GUG7_9BRAS	90.45	492	42	3	1	487	1	492	0	916
maker-Contig1147-snap-gene-0.31-mRNA-1	tr|V4KTZ3|V4KTZ3_EUTSA	98.29	410	6	1	1	410	1	409	0	838
maker-Contig1147-snap-gene-0.32-mRNA-1	tr|D7M6L4|D7M6L4_ARALL	85.17	627	91	1	39	663	2	628	0	1112
maker-Contig1147-snap-gene-0.34-mRNA-1	tr|R0FF08|R0FF08_9BRAS	97.67	387	9	0	1	387	1	387	0	792
maker-Contig1147-snap-gene-0.35-mRNA-1	tr|Q9LYK0|Q9LYK0_ARATH	89.46	370	31	3	1	366	1	366	0	680
maker-Contig1147-snap-gene-0.36-mRNA-1	sp|Q9LYJ9|RH46_ARATH	91.1	652	47	5	18	667	3	645	0	1102
maker-Contig1147-snap-gene-0.37-mRNA-1	tr|K4B1B8|K4B1B8_SOLLC	80.9	199	16	3	1	183	1	193	3.00E-104	308
maker-Contig1148-snap-gene-0.25-mRNA-1	sp|Q9M276|ATB12_ARATH	88.09	235	28	0	1	235	1	235	3.00E-134	386
maker-Contig1148-snap-gene-0.26-mRNA-1	tr|D7L8E9|D7L8E9_ARALL	91.59	309	24	1	1	307	1	309	0	587
maker-Contig1148-snap-gene-0.27-mRNA-1	tr|Q8LEC0|Q8LEC0_ARATH	84.85	264	40	0	1	264	1	264	3.00E-166	471
maker-Contig1148-snap-gene-0.28-mRNA-1	tr|D7L8F1|D7L8F1_ARALL	98.88	178	2	0	1	178	1	178	2.00E-120	346
maker-Contig1148-snap-gene-0.29-mRNA-1	tr|D7L8F3|D7L8F3_ARALL	78.26	483	87	10	10	483	4	477	0	713
maker-Contig1148-snap-gene-0.30-mRNA-1	sp|Q9SR70|FK164_ARATH	92.61	230	17	0	1	230	1	230	1.00E-149	424
maker-Contig1148-snap-gene-0.31-mRNA-1	sp|Q8RY99|RECAM_ARATH	91	389	34	1	1	388	1	389	0	706
maker-Contig1148-snap-gene-0.32-mRNA-1	tr|A0A087H8F3|A0A087H8F3_ARAAL	82.64	121	19	2	1	119	1	121	1.00E-56	179
maker-Contig1148-snap-gene-0.33-mRNA-1	sp|Q9SR66|DML2_ARATH	56.61	1355	374	29	1	1179	3	1319	0	1301
maker-Contig1148-snap-gene-0.34-mRNA-1	tr|R0I6J1|R0I6J1_9BRAS	96.67	540	16	2	1	538	1	540	0	1080
maker-Contig1148-snap-gene-0.35-mRNA-1	tr|Q8RWY5|Q8RWY5_ARATH	76.8	444	65	8	1	419	1	431	0	618
maker-Contig1148-snap-gene-0.36-mRNA-1	tr|V4LYZ4|V4LYZ4_EUTSA	87.36	609	65	4	1	603	1	603	0	1021
maker-Contig1148-snap-gene-0.37-mRNA-1	tr|D7L8V2|D7L8V2_ARALL	85.03	541	73	3	1	533	1	541	0	754
maker-Contig1148-snap-gene-0.39-mRNA-1	tr|V4M2L0|V4M2L0_EUTSA	86.38	389	44	3	1	383	1	386	0	682
maker-Contig1148-snap-gene-0.40-mRNA-1	sp|F4J2K2|FPGS2_ARATH	91.1	618	55	0	13	630	8	625	0	1155
maker-Contig1148-snap-gene-0.41-mRNA-1	tr|F4J2K4|F4J2K4_ARATH	89.2	1278	121	3	1	1266	1	1273	0	2269
maker-Contig1149-snap-gene-0.12-mRNA-1	tr|A0A087FZT4|A0A087FZT4_ARAAL	84.53	278	43	0	1	278	1	278	2.00E-172	494
maker-Contig1149-snap-gene-0.13-mRNA-1	tr|D7KAY7|D7KAY7_ARALL	84.13	126	20	0	1	126	1	126	4.00E-74	224
maker-Contig1149-snap-gene-0.14-mRNA-1	tr|R0GJ12|R0GJ12_9BRAS	87.38	206	11	1	1	191	1	206	5.00E-124	357
maker-Contig1149-snap-gene-0.16-mRNA-1	tr|R0GEI2|R0GEI2_9BRAS	100	193	0	0	1	193	13	205	2.00E-140	399
maker-Contig1149-snap-gene-0.18-mRNA-1	tr|V4KII7|V4KII7_EUTSA	91.75	424	31	3	1	421	1	423	0	738
maker-Contig114-snap-gene-0.10-mRNA-1	tr|R0HBL4|R0HBL4_9BRAS	82.49	297	37	5	1	285	26	319	5.00E-168	479
maker-Contig114-snap-gene-0.11-mRNA-1	tr|D7M4X3|D7M4X3_ARALL	84.06	508	72	5	1	507	3	502	0	828
maker-Contig114-snap-gene-0.12-mRNA-1	tr|D7M4W8|D7M4W8_ARALL	93.99	466	28	0	1	466	1	466	0	909
maker-Contig114-snap-gene-0.13-mRNA-1	sp|Q8RX88|FACE1_ARATH	95.99	424	6	1	1	413	1	424	0	822
maker-Contig114-snap-gene-0.8-mRNA-1	tr|R0FCR9|R0FCR9_9BRAS	87.04	957	118	3	1	951	1	957	0	1672
maker-Contig114-snap-gene-0.9-mRNA-1	tr|R0GWU3|R0GWU3_9BRAS	92.91	268	15	1	1	268	1	264	9.00E-179	501
maker-Contig1150-snap-gene-0.4-mRNA-1	tr|D7LV23|D7LV23_ARALL	93.62	94	6	0	3	96	2	95	3.00E-57	179
maker-Contig1151-snap-gene-0.18-mRNA-1	tr|D7MLB8|D7MLB8_ARALL	92.45	941	68	2	1	941	1	938	0	1772
maker-Contig1151-snap-gene-0.19-mRNA-1	tr|R0GRY8|R0GRY8_9BRAS	91.7	542	41	3	1	540	1	540	0	957
maker-Contig1151-snap-gene-0.21-mRNA-1	tr|D7MLB3|D7MLB3_ARALL	85.28	163	24	0	5	167	6	168	6.00E-99	297
maker-Contig1151-snap-gene-0.22-mRNA-1	tr|A0A087GDK1|A0A087GDK1_ARAAL	70.32	219	33	1	18	204	18	236	6.00E-87	265
maker-Contig1151-snap-gene-0.23-mRNA-1	tr|V4KKI2|V4KKI2_EUTSA	85.45	646	83	2	1	636	1	645	0	1017
maker-Contig1151-snap-gene-0.24-mRNA-1	tr|R0GBG7|R0GBG7_9BRAS	88.3	188	22	0	1	188	31	218	5.00E-121	352
maker-Contig1151-snap-gene-0.25-mRNA-1	tr|D7MLB9|D7MLB9_ARALL	72.34	394	76	9	1	376	1	379	0	524
maker-Contig1151-snap-gene-0.27-mRNA-1	tr|Q9FIS0|Q9FIS0_ARATH	85.9	681	66	13	1	673	45	703	0	1101
maker-Contig1151-snap-gene-0.28-mRNA-1	tr|D7MLY7|D7MLY7_ARALL	53.33	90	26	1	1	74	41	130	4.00E-20	84.3
maker-Contig1151-snap-gene-0.29-mRNA-1	tr|R0HYZ6|R0HYZ6_9BRAS	98.23	453	8	0	1	453	16	468	0	905
maker-Contig1152-snap-gene-0.7-mRNA-1	tr|R0GT72|R0GT72_9BRAS	76.86	458	105	1	1	457	1	458	0	723
maker-Contig1154-snap-gene-0.14-mRNA-1	tr|D7L194|D7L194_ARALL	83.75	283	33	3	1	272	1	281	5.00E-156	444
maker-Contig1154-snap-gene-0.16-mRNA-1	sp|Q9SRV5|METE2_ARATH	97.38	764	20	0	1	764	1	764	0	1545
maker-Contig1154-snap-gene-0.17-mRNA-1	tr|C0SV96|C0SV96_ARATH	85.03	354	34	7	4	347	10	354	0	583
maker-Contig1154-snap-gene-0.18-mRNA-1	tr|D7L187|D7L187_ARALL	89.71	486	46	4	20	505	1	482	0	866
maker-Contig1154-snap-gene-0.19-mRNA-1	tr|D7L188|D7L188_ARALL	95.14	926	35	5	1	920	1	922	0	1717
maker-Contig1154-snap-gene-0.21-mRNA-1	tr|D7L195|D7L195_ARALL	92.02	802	64	0	1	802	1	802	0	1446
maker-Contig1154-snap-gene-0.22-mRNA-1	tr|D7L192|D7L192_ARALL	95.66	438	14	3	1	434	1	437	0	800
maker-Contig1154-snap-gene-0.23-mRNA-1	sp|Q8W4K3|CAAT4_ARATH	96.17	600	23	0	1	600	1	600	0	1159
maker-Contig1155-snap-gene-0.22-mRNA-1	tr|Q9LMQ3|Q9LMQ3_ARATH	76.87	428	80	6	1	419	1	418	0	592
maker-Contig1155-snap-gene-0.24-mRNA-1	tr|R0IAA7|R0IAA7_9BRAS	85.06	241	30	1	1	235	1	241	3.00E-148	422
maker-Contig1155-snap-gene-0.25-mRNA-1	tr|V4L638|V4L638_EUTSA	82.27	598	106	0	32	629	19	616	0	990
maker-Contig1155-snap-gene-0.26-mRNA-1	tr|D7KDJ5|D7KDJ5_ARALL	89.91	912	88	2	227	1138	433	1340	0	1476
maker-Contig1155-snap-gene-0.26-mRNA-1	tr|D7KDJ5|D7KDJ5_ARALL	94.58	203	11	0	1	203	1	203	2.00E-116	406
maker-Contig1155-snap-gene-0.26-mRNA-1	tr|D7KDJ5|D7KDJ5_ARALL	66.93	251	65	5	1215	1452	579	824	3.00E-75	281
maker-Contig1155-snap-gene-0.27-mRNA-1	tr|A0A078H3Z0|A0A078H3Z0_BRANA	62.71	354	98	5	1	350	130	453	2.00E-139	412
maker-Contig1155-snap-gene-0.27-mRNA-1	tr|A0A078H3Z0|A0A078H3Z0_BRANA	57.01	214	85	3	140	347	120	332	7.00E-73	241
maker-Contig1155-snap-gene-0.27-mRNA-1	tr|A0A078H3Z0|A0A078H3Z0_BRANA	39.33	267	109	4	81	347	1	214	1.00E-41	158
maker-Contig1155-snap-gene-0.27-mRNA-1	tr|A0A078H3Z0|A0A078H3Z0_BRANA	52.38	63	30	0	8	70	48	110	9.00E-11	68.6
maker-Contig1155-snap-gene-0.28-mRNA-1	tr|V4KYW9|V4KYW9_EUTSA	56.54	191	58	4	20	189	1	187	2.00E-64	205
maker-Contig1155-snap-gene-0.28-mRNA-1	tr|V4KYW9|V4KYW9_EUTSA	51.28	78	34	2	22	96	120	196	4.00E-15	75.9
maker-Contig1155-snap-gene-0.28-mRNA-1	tr|V4KYW9|V4KYW9_EUTSA	53.23	62	29	0	129	190	9	70	2.00E-14	73.9
maker-Contig1155-snap-gene-0.29-mRNA-1	tr|V4MTR2|V4MTR2_EUTSA	70.81	209	30	6	1	180	1	207	1.00E-87	264
maker-Contig1155-snap-gene-0.30-mRNA-1	tr|A0A078HBB1|A0A078HBB1_BRANA	96.12	258	10	0	1	258	1	258	3.00E-177	497
maker-Contig1155-snap-gene-0.32-mRNA-1	tr|D7KDK4|D7KDK4_ARALL	63.48	397	91	4	1	358	1	382	2.00E-166	479
maker-Contig1155-snap-gene-0.33-mRNA-1	tr|A0A078ISQ6|A0A078ISQ6_BRANA	96.43	224	6	1	1	222	1	224	4.00E-155	438
maker-Contig1156-snap-gene-0.25-mRNA-1	tr|M4ENS3|M4ENS3_BRARP	57.16	740	282	14	319	1037	16	741	0	718
maker-Contig1156-snap-gene-0.25-mRNA-1	tr|M4ENS3|M4ENS3_BRARP	62.61	436	155	5	593	1025	1	431	1.00E-156	490
maker-Contig1156-snap-gene-0.25-mRNA-1	tr|M4ENS3|M4ENS3_BRARP	40.35	746	399	21	175	883	4	740	9.00E-134	430
maker-Contig1156-snap-gene-0.25-mRNA-1	tr|M4ENS3|M4ENS3_BRARP	46.77	511	231	13	113	592	238	738	3.00E-113	375
maker-Contig1156-snap-gene-0.25-mRNA-1	tr|M4ENS3|M4ENS3_BRARP	33.47	750	411	31	51	736	15	740	7.00E-75	269
maker-Contig1156-snap-gene-0.26-mRNA-1	tr|Q93V66|Q93V66_ARATH	89.64	222	22	1	1	222	1	221	1.00E-141	404
maker-Contig1156-snap-gene-0.27-mRNA-1	tr|D7LVR2|D7LVR2_ARALL	90	1510	143	4	1	1505	1	1507	0	2781
maker-Contig1156-snap-gene-0.28-mRNA-1	tr|R0H6V3|R0H6V3_9BRAS	88.66	97	11	0	4	100	6	102	1.00E-53	170
maker-Contig1156-snap-gene-0.29-mRNA-1	tr|A0A087GYK4|A0A087GYK4_ARAAL	80.93	472	43	2	46	472	40	509	0	798
maker-Contig1156-snap-gene-0.30-mRNA-1	tr|R0H436|R0H436_9BRAS	91.35	451	37	1	4	454	8	456	0	842
maker-Contig1156-snap-gene-0.31-mRNA-1	tr|R0HL77|R0HL77_9BRAS	93.72	239	15	0	1	239	1	239	1.00E-164	463
maker-Contig1156-snap-gene-0.32-mRNA-1	tr|D7KFS4|D7KFS4_ARALL	43.54	627	271	22	80	678	28	599	7.00E-122	385
maker-Contig1156-snap-gene-0.33-mRNA-1	tr|D7KIN6|D7KIN6_ARALL	87.91	579	64	3	1	578	3	576	0	984
maker-Contig1156-snap-gene-0.34-mRNA-1	tr|R0HI02|R0HI02_9BRAS	93.76	1025	42	1	1	1003	1	1025	0	1972
maker-Contig1156-snap-gene-0.35-mRNA-1	tr|D7LVR1|D7LVR1_ARALL	98.64	441	6	0	1	441	1	441	0	904
maker-Contig1156-snap-gene-0.36-mRNA-1	tr|D7LVQ1|D7LVQ1_ARALL	93.1	319	21	1	24	341	1	319	0	603
maker-Contig1156-snap-gene-0.37-mRNA-1	tr|D7LVQ3|D7LVQ3_ARALL	82.65	340	57	2	1	340	1	338	0	561
maker-Contig1157-snap-gene-0.7-mRNA-1	tr|A0A087GD52|A0A087GD52_ARAAL	83.86	254	21	5	1	249	1	239	1.00E-139	400
maker-Contig1157-snap-gene-0.8-mRNA-1	tr|A0A078CIM8|A0A078CIM8_BRANA	80.18	338	46	7	1	323	1	332	0	535
maker-Contig1158-snap-gene-0.28-mRNA-1	tr|R0HUP2|R0HUP2_9BRAS	94.14	239	13	1	1	239	1	238	3.00E-154	443
maker-Contig1158-snap-gene-0.29-mRNA-1	tr|V4MAQ2|V4MAQ2_EUTSA	93.62	423	26	1	13	435	1	422	0	820
maker-Contig1158-snap-gene-0.30-mRNA-1	tr|R0FVI1|R0FVI1_9BRAS	90.79	825	70	3	1	823	1	821	0	1533
maker-Contig1158-snap-gene-0.31-mRNA-1	tr|V4NZ16|V4NZ16_EUTSA	84.38	192	23	2	1	186	1	191	4.00E-115	333
maker-Contig1158-snap-gene-0.32-mRNA-1	tr|R0HSV3|R0HSV3_9BRAS	95.06	445	20	2	1	443	1	445	0	813
maker-Contig1158-snap-gene-0.33-mRNA-1	tr|D7L9J0|D7L9J0_ARALL	94.36	443	19	2	1	438	1	442	0	859
maker-Contig1158-snap-gene-0.34-mRNA-1	tr|A0A087H6A3|A0A087H6A3_ARAAL	87.63	372	20	2	1	346	1	372	0	643
maker-Contig1158-snap-gene-0.35-mRNA-1	tr|R0HK40|R0HK40_9BRAS	77.76	724	72	9	1	693	1	666	0	1098
maker-Contig1158-snap-gene-0.36-mRNA-1	tr|V4M1N7|V4M1N7_EUTSA	94.24	486	28	0	1	486	1	486	0	952
maker-Contig1158-snap-gene-0.37-mRNA-1	tr|R0HT69|R0HT69_9BRAS	91.12	788	70	0	1	788	2	789	0	1456
maker-Contig1158-snap-gene-0.39-mRNA-1	tr|V4NTK7|V4NTK7_EUTSA	89.24	502	53	1	1	501	1	502	0	922
maker-Contig1158-snap-gene-0.40-mRNA-1	tr|V4MC57|V4MC57_EUTSA	97.72	219	5	0	36	254	1	219	3.00E-161	454
maker-Contig1158-snap-gene-0.41-mRNA-1	tr|B1PBY9|B1PBY9_ARALP	92.18	435	34	0	13	447	14	448	0	850
maker-Contig1158-snap-gene-0.42-mRNA-1	sp|Q8S8K6|SCP28_ARATH	93.06	245	17	0	1	245	218	462	1.00E-170	487
maker-Contig1158-snap-gene-0.44-mRNA-1	tr|D7L9I8|D7L9I8_ARALL	91.71	410	28	2	2	405	147	556	0	766
maker-Contig1158-snap-gene-0.45-mRNA-1	tr|D7L9I8|D7L9I8_ARALL	70.62	160	28	3	1	142	1	159	3.00E-62	208
maker-Contig1158-snap-gene-0.46-mRNA-1	tr|V4NTK1|V4NTK1_EUTSA	88.92	361	38	1	1	361	1	359	0	661
maker-Contig1158-snap-gene-0.47-mRNA-1	tr|A0A087H6A8|A0A087H6A8_ARAAL	79.51	371	38	3	6	339	1	370	0	575
maker-Contig1159-snap-gene-0.14-mRNA-1	tr|D7LI97|D7LI97_ARALL	95.88	97	4	0	1	97	223	319	2.00E-63	202
maker-Contig1159-snap-gene-0.15-mRNA-1	tr|A0A078I668|A0A078I668_BRANA	74.22	256	46	9	1	240	1	252	8.00E-105	312
maker-Contig1159-snap-gene-0.16-mRNA-1	tr|D7LRB1|D7LRB1_ARALL	86.54	624	70	9	1	618	1	616	0	1024
maker-Contig1159-snap-gene-0.17-mRNA-1	tr|V4KS02|V4KS02_EUTSA	85.51	283	36	4	1	283	1	278	4.00E-165	468
maker-Contig1159-snap-gene-0.18-mRNA-1	tr|Q9LW21|Q9LW21_ARATH	84.43	732	95	6	13	733	1	724	0	1224
maker-Contig1159-snap-gene-0.19-mRNA-1	tr|A0A078F8U3|A0A078F8U3_BRANA	38.1	147	35	3	9	101	216	360	1.00E-20	92
maker-Contig1159-snap-gene-0.20-mRNA-1	tr|A0A078EYR6|A0A078EYR6_BRANA	55.77	104	35	1	8	100	112	215	2.00E-25	103
maker-Contig1159-snap-gene-0.23-mRNA-1	tr|R0H793|R0H793_9BRAS	79.86	422	55	9	1	401	1	413	0	644
maker-Contig115-snap-gene-0.3-mRNA-1	tr|D7LDE2|D7LDE2_ARALL	82.78	273	22	2	336	608	52	299	4.00E-158	465
maker-Contig115-snap-gene-0.3-mRNA-1	tr|D7LDE2|D7LDE2_ARALL	52.08	96	36	4	31	123	3	91	4.00E-15	82
maker-Contig115-snap-gene-0.4-mRNA-1	sp|Q9SIE1|PAT_ARATH	90.62	480	30	4	1	470	1	475	0	871
maker-Contig1160-snap-gene-0.16-mRNA-1	tr|R0H6W9|R0H6W9_9BRAS	96.59	410	14	0	7	416	52	461	0	827
maker-Contig1160-snap-gene-0.17-mRNA-1	sp|Q9LRL9|CRR20_ARATH	73.23	254	68	0	154	407	1	254	2.00E-129	396
maker-Contig1160-snap-gene-0.17-mRNA-1	sp|Q9LRL9|CRR20_ARATH	70.86	175	50	1	648	821	1	175	1.00E-74	251
maker-Contig1160-snap-gene-0.17-mRNA-1	sp|Q9LRL9|CRR20_ARATH	47.48	238	121	3	408	644	30	264	3.00E-68	234
maker-Contig1160-snap-gene-0.17-mRNA-1	sp|Q9LRL9|CRR20_ARATH	48.99	149	73	2	1	148	116	262	2.00E-38	151
maker-Contig1160-snap-gene-0.18-mRNA-1	sp|Q9LRL8|CRR21_ARATH	84.3	223	35	0	71	293	34	256	6.00E-138	399
maker-Contig1160-snap-gene-0.18-mRNA-1	sp|Q9LRL8|CRR21_ARATH	61.19	67	26	0	1	67	188	254	2.00E-20	93.6
maker-Contig1160-snap-gene-0.19-mRNA-1	tr|V4NJ71|V4NJ71_EUTSA	79.4	267	47	3	1	262	1	264	7.00E-144	414
maker-Contig1160-snap-gene-0.20-mRNA-1	tr|D7M0A7|D7M0A7_ARALL	94.29	701	36	2	1	700	1	698	0	1323
maker-Contig1160-snap-gene-0.21-mRNA-1	tr|Q84MD4|Q84MD4_ARATH	90.66	557	32	2	1	541	1	553	0	1050
maker-Contig1160-snap-gene-0.22-mRNA-1	tr|D7LEQ2|D7LEQ2_ARALL	79.22	332	69	0	4	335	186	517	0	572
maker-Contig1161-snap-gene-0.11-mRNA-1	tr|D7LG13|D7LG13_ARALL	70.9	189	54	1	1	189	1	188	3.00E-88	265
maker-Contig1161-snap-gene-0.12-mRNA-1	sp|F4IY03|DIOX1_ARATH	82.09	335	57	1	3	337	1	332	0	573
maker-Contig1161-snap-gene-0.12-mRNA-1	sp|F4IY03|DIOX1_ARATH	86.32	212	27	1	359	570	16	225	5.00E-129	389
maker-Contig1161-snap-gene-0.13-mRNA-1	sp|Q9LUP4|FBK60_ARATH	59.36	374	90	6	1	313	5	377	5.00E-139	408
maker-Contig1162-snap-gene-0.8-mRNA-1	tr|A0A078FS73|A0A078FS73_BRANA	62	50	17	2	1	49	1	49	9.00E-13	64.7
maker-Contig1162-snap-gene-0.9-mRNA-1	sp|Q9S7J8|HMA7_ARATH	91.81	891	49	6	1	884	1	874	0	1633
maker-Contig1163-snap-gene-0.14-mRNA-1	tr|V4KY31|V4KY31_EUTSA	81.73	323	59	0	1	323	1	323	0	518
maker-Contig1163-snap-gene-0.15-mRNA-1	tr|R0G9Q8|R0G9Q8_9BRAS	90.91	33	3	0	52	84	77	109	1.00E-10	63.5
maker-Contig1163-snap-gene-0.16-mRNA-1	tr|R0HUS4|R0HUS4_9BRAS	70.69	232	62	3	1	227	1	231	1.00E-114	336
maker-Contig1163-snap-gene-0.17-mRNA-1	tr|D7M6Z2|D7M6Z2_ARALL	98.41	377	6	0	1	377	1	377	0	781
maker-Contig1163-snap-gene-0.18-mRNA-1	tr|V4MLJ3|V4MLJ3_EUTSA	93.15	146	9	1	1	146	1	145	2.00E-77	234
maker-Contig1163-snap-gene-0.19-mRNA-1	tr|D7M6Y6|D7M6Y6_ARALL	88.05	226	24	3	5	228	86	310	2.00E-125	366
maker-Contig1164-snap-gene-0.5-mRNA-1	tr|V4MIM3|V4MIM3_EUTSA	87.59	830	95	3	1	830	1	822	0	1460
maker-Contig1164-snap-gene-0.6-mRNA-1	tr|D7LTJ5|D7LTJ5_ARALL	96.96	329	9	1	11	339	4	331	0	649
maker-Contig1164-snap-gene-0.7-mRNA-1	sp|Q9SVL6|CRPM2_ARATH	92.08	202	16	0	1	202	1	202	1.00E-133	382
maker-Contig1165-snap-gene-0.12-mRNA-1	tr|A0A078HT89|A0A078HT89_BRANA	80.48	333	48	4	1	323	2	327	0	544
maker-Contig1165-snap-gene-0.13-mRNA-1	tr|A0A087GNA5|A0A087GNA5_ARAAL	86.21	145	18	1	14	158	13	155	2.00E-85	256
maker-Contig1165-snap-gene-0.14-mRNA-1	tr|Q8LDS6|Q8LDS6_ARATH	89.35	432	37	2	60	483	1	431	0	765
maker-Contig1165-snap-gene-0.15-mRNA-1	tr|A0A078EFZ8|A0A078EFZ8_BRANA	66.67	57	19	0	22	78	362	418	1.00E-19	90.1
maker-Contig1165-snap-gene-0.16-mRNA-1	tr|D7KNW0|D7KNW0_ARALL	59.04	459	154	7	4	429	424	881	1.00E-178	531
maker-Contig1165-snap-gene-0.17-mRNA-1	sp|Q9FGJ4|ACPM3_ARATH	87.79	131	15	1	1	130	1	131	9.00E-76	229
maker-Contig1165-snap-gene-0.19-mRNA-1	tr|D7KN54|D7KN54_ARALL	59.29	140	53	3	53	189	120	258	3.00E-44	156
maker-Contig1165-snap-gene-0.20-mRNA-1	tr|D7KN54|D7KN54_ARALL	45.99	137	55	3	68	186	125	260	8.00E-24	101
maker-Contig1166-snap-gene-0.11-mRNA-1	tr|D7MTL9|D7MTL9_ARALL	54.08	233	83	5	1	213	1	229	2.00E-76	238
maker-Contig1166-snap-gene-0.14-mRNA-1	tr|D7MP39|D7MP39_ARALL	99.1	221	2	0	101	321	1	221	6.00E-159	451
maker-Contig1166-snap-gene-0.15-mRNA-1	tr|R0F0I9|R0F0I9_9BRAS	54.55	176	64	3	3	176	47	208	1.00E-57	187
maker-Contig1166-snap-gene-0.15-mRNA-1	tr|R0F0I9|R0F0I9_9BRAS	64.29	112	34	1	58	169	3	108	6.00E-39	139
maker-Contig1166-snap-gene-0.16-mRNA-1	tr|Q9FN36|Q9FN36_ARATH	91.49	388	17	7	1	383	1	377	0	692
maker-Contig1167-snap-gene-0.10-mRNA-1	tr|Q9LS71|Q9LS71_ARATH	88.68	318	20	2	1	303	1	317	0	562
maker-Contig1169-snap-gene-0.32-mRNA-1	tr|R0HFZ1|R0HFZ1_9BRAS	83.89	298	36	3	1	292	249	540	2.00E-174	502
maker-Contig1169-snap-gene-0.33-mRNA-1	tr|B3LF87|B3LF87_ARATH	96.97	231	6	1	26	255	1	231	6.00E-160	453
maker-Contig1169-snap-gene-0.34-mRNA-1	tr|D7LWN6|D7LWN6_ARALL	97.53	486	9	3	1	483	1	486	0	944
maker-Contig1169-snap-gene-0.36-mRNA-1	tr|D7LWN8|D7LWN8_ARALL	74.21	636	111	6	1	583	1	636	0	900
maker-Contig1169-snap-gene-0.37-mRNA-1	tr|D7LWN7|D7LWN7_ARALL	92.05	327	20	3	3	323	2	328	0	605
maker-Contig1169-snap-gene-0.38-mRNA-1	sp|Q8GY31|CDC25_ARATH	94.52	146	8	0	1	146	1	146	1.00E-101	296
maker-Contig1169-snap-gene-0.40-mRNA-1	tr|D7LWP4|D7LWP4_ARALL	87.31	520	25	3	1	506	1	493	0	902
maker-Contig1169-snap-gene-0.41-mRNA-1	tr|D7LWN5|D7LWN5_ARALL	67.02	382	90	12	94	445	1	376	4.00E-158	461
maker-Contig1169-snap-gene-0.42-mRNA-1	tr|V4LKA2|V4LKA2_EUTSA	70.9	134	9	1	1	134	1	104	1.00E-57	182
maker-Contig1169-snap-gene-0.43-mRNA-1	tr|V4M461|V4M461_EUTSA	54.27	890	325	13	167	1032	1	832	0	892
maker-Contig1169-snap-gene-0.43-mRNA-1	tr|V4M461|V4M461_EUTSA	55.6	714	262	14	1046	1738	148	827	0	746
maker-Contig1169-snap-gene-0.43-mRNA-1	tr|V4M461|V4M461_EUTSA	41.18	323	125	9	1	313	1	268	1.00E-38	163
maker-Contig1169-snap-gene-0.43-mRNA-1	tr|V4M461|V4M461_EUTSA	46.1	141	71	2	1036	1175	1	137	2.00E-21	107
maker-Contig1169-snap-gene-0.43-mRNA-1	tr|V4M461|V4M461_EUTSA	35.42	288	113	13	105	349	2	259	2.00E-20	104
maker-Contig1169-snap-gene-0.44-mRNA-1	tr|R0I186|R0I186_9BRAS	95.3	149	6	1	10	158	1	148	9.00E-97	284
maker-Contig1169-snap-gene-0.45-mRNA-1	tr|R0G8U2|R0G8U2_9BRAS	81.44	334	49	7	319	650	1	323	5.00E-176	512
maker-Contig1169-snap-gene-0.46-mRNA-1	tr|Q0WV78|Q0WV78_ARATH	85.05	836	101	4	1	834	1	814	0	1422
maker-Contig1169-snap-gene-0.47-mRNA-1	tr|Q9LJ94|Q9LJ94_ARATH	86.26	604	76	4	1	601	1	600	0	1037
maker-Contig1169-snap-gene-0.49-mRNA-1	tr|V4LKB4|V4LKB4_EUTSA	83.67	98	16	0	1	98	1	98	1.00E-53	170
maker-Contig1169-snap-gene-0.50-mRNA-1	tr|D7LWP1|D7LWP1_ARALL	82.55	619	93	5	1	604	1	619	0	1011
maker-Contig1169-snap-gene-0.52-mRNA-1	tr|D7LWP8|D7LWP8_ARALL	52.89	121	33	3	9	105	80	200	7.00E-31	116
maker-Contig1169-snap-gene-0.52-mRNA-1	tr|D7LWP8|D7LWP8_ARALL	38.78	98	48	4	16	103	10	105	1.00E-08	55.8
maker-Contig1169-snap-gene-0.53-mRNA-1	tr|D7LWN3|D7LWN3_ARALL	85.31	177	16	2	1	173	1	171	9.00E-94	278
maker-Contig116-snap-gene-0.4-mRNA-1	tr|V4MW97|V4MW97_EUTSA	58.93	280	89	4	1	261	39	311	6.00E-97	296
maker-Contig116-snap-gene-0.5-mRNA-1	tr|D7MJ71|D7MJ71_ARALL	90.14	1927	173	5	1	1919	1	1918	0	3569
maker-Contig1170-snap-gene-0.7-mRNA-1	tr|D7MDW4|D7MDW4_ARALL	72.37	695	187	4	1	692	1	693	0	959
maker-Contig1170-snap-gene-0.8-mRNA-1	sp|Q9C5P6|CNBL6_ARATH	85.59	229	30	1	1	229	1	226	6.00E-137	392
maker-Contig1170-snap-gene-0.9-mRNA-1	tr|A0A078F330|A0A078F330_BRANA	92.36	550	42	0	1	550	138	687	0	1058
maker-Contig1171-snap-gene-0.6-mRNA-1	tr|D7MHT7|D7MHT7_ARALL	95.97	944	35	1	42	985	37	977	0	1885
maker-Contig1172-snap-gene-0.1-mRNA-1	tr|R0G184|R0G184_9BRAS	93.92	296	18	0	33	328	88	383	0	586
maker-Contig1173-snap-gene-0.2-mRNA-1	tr|R0IPZ6|R0IPZ6_9BRAS	85.25	522	59	6	1	510	1	516	0	884
maker-Contig1174-snap-gene-0.21-mRNA-1	tr|A0A078FDN1|A0A078FDN1_BRANA	92.02	163	6	3	1	156	1	163	1.00E-101	297
maker-Contig1174-snap-gene-0.23-mRNA-1	tr|D7LT73|D7LT73_ARALL	88.33	557	53	2	1	551	1	551	0	938
maker-Contig1174-snap-gene-0.24-mRNA-1	tr|R0FQ98|R0FQ98_9BRAS	95.31	213	10	0	1	213	1	213	5.00E-148	419
maker-Contig1174-snap-gene-0.25-mRNA-1	tr|V4LMW4|V4LMW4_EUTSA	96.59	88	3	0	1	88	1	88	1.00E-54	180
maker-Contig1174-snap-gene-0.26-mRNA-1	tr|I1TIJ2|I1TIJ2_ARMRU	85.58	527	52	5	1	520	1	510	0	917
maker-Contig1174-snap-gene-0.27-mRNA-1	tr|V4L0N0|V4L0N0_EUTSA	76.19	672	99	10	1	647	1	636	0	939
maker-Contig1174-snap-gene-0.28-mRNA-1	tr|D7LT76|D7LT76_ARALL	96.25	347	12	1	1	347	1	346	0	691
maker-Contig1175-snap-gene-0.15-mRNA-1	tr|Q0WWI7|Q0WWI7_ARATH	94.29	140	8	0	1	140	1	140	2.00E-90	267
maker-Contig1175-snap-gene-0.16-mRNA-1	tr|D7KVY1|D7KVY1_ARALL	89.19	768	77	2	1	768	26	787	0	1342
maker-Contig1175-snap-gene-0.18-mRNA-1	tr|D7KVX6|D7KVX6_ARALL	94.59	148	8	0	1	148	1	148	8.00E-94	290
maker-Contig1175-snap-gene-0.20-mRNA-1	tr|C0Z2K2|C0Z2K2_ARATH	93.08	448	21	2	1	438	1	448	0	838
maker-Contig1175-snap-gene-0.21-mRNA-1	sp|Q9C5X9|HAC1_ARATH	93.58	1666	97	4	1	1665	1	1657	0	3132
maker-Contig1175-snap-gene-0.22-mRNA-1	tr|D7KVX4|D7KVX4_ARALL	97.3	222	6	0	1	222	1	222	2.00E-158	446
maker-Contig1175-snap-gene-0.23-mRNA-1	tr|V4MFG9|V4MFG9_EUTSA	85.94	256	36	0	2	257	62	317	1.00E-155	450
maker-Contig1175-snap-gene-0.24-mRNA-1	tr|A0A078HPD1|A0A078HPD1_BRANA	80.77	156	22	1	1	148	324	479	2.00E-83	261
maker-Contig1175-snap-gene-0.25-mRNA-1	tr|D7L143|D7L143_ARALL	62.41	266	87	5	7	267	34	291	3.00E-108	323
maker-Contig1176-snap-gene-0.7-mRNA-1	tr|Q700E7|Q700E7_ARATH	73.01	326	57	6	1	319	1	302	1.00E-156	449
maker-Contig1176-snap-gene-0.8-mRNA-1	tr|D7MQT7|D7MQT7_ARALL	88.19	127	15	0	1	127	1	127	2.00E-78	236
maker-Contig1177-snap-gene-0.3-mRNA-1	tr|D7LP20|D7LP20_ARALL	93.1	87	6	0	1	87	1	87	1.00E-55	174
maker-Contig1177-snap-gene-0.4-mRNA-1	tr|M4E9F2|M4E9F2_BRARP	43.18	843	314	30	1	763	1	758	4.00E-154	486
maker-Contig1177-snap-gene-0.5-mRNA-1	tr|Q9FWJ8|Q9FWJ8_ARATH	60.91	197	68	1	1	188	438	634	1.00E-75	246
maker-Contig1178-snap-gene-0.37-mRNA-1	sp|Q9LXF4|PP384_ARATH	83.18	1225	182	5	139	1355	19	1227	0	2037
maker-Contig1178-snap-gene-0.37-mRNA-1	sp|Q9LXF4|PP384_ARATH	88.15	135	14	1	1	135	1074	1206	7.00E-64	244
maker-Contig1178-snap-gene-0.38-mRNA-1	tr|V4N7B2|V4N7B2_EUTSA	80.68	88	17	0	377	464	491	578	1.00E-35	147
maker-Contig1178-snap-gene-0.38-mRNA-1	tr|V4N7B2|V4N7B2_EUTSA	36.82	201	94	8	267	444	23	213	7.00E-16	86.3
maker-Contig1178-snap-gene-0.39-mRNA-1	tr|R0H506|R0H506_9BRAS	52.85	246	45	3	1	175	822	1067	4.00E-68	231
maker-Contig1178-snap-gene-0.40-mRNA-1	sp|Q9LXF4|PP384_ARATH	70.55	146	38	1	27	167	668	813	2.00E-57	201
maker-Contig1178-snap-gene-0.41-mRNA-1	sp|Q9LXF3|CASP5_ARATH	94.12	187	11	0	1	187	1	187	5.00E-112	325
maker-Contig1178-snap-gene-0.42-mRNA-1	tr|Q9LXF1|Q9LXF1_ARATH	91.87	332	18	4	1	329	1	326	0	617
maker-Contig1178-snap-gene-0.43-mRNA-1	tr|A0A078DPZ3|A0A078DPZ3_BRANA	79.01	81	13	2	106	183	408	487	2.00E-32	127
maker-Contig1178-snap-gene-0.43-mRNA-1	tr|A0A078DPZ3|A0A078DPZ3_BRANA	55.83	120	43	4	1	111	1	119	9.00E-24	103
maker-Contig1178-snap-gene-0.44-mRNA-1	tr|V4LGJ7|V4LGJ7_EUTSA	84.74	367	54	1	1	365	37	403	0	651
maker-Contig1178-snap-gene-0.46-mRNA-1	tr|Q9LXE4|Q9LXE4_ARATH	87.5	352	37	3	1	349	1	348	0	622
maker-Contig1178-snap-gene-0.47-mRNA-1	tr|F4K9T9|F4K9T9_ARATH	76.52	541	65	7	1	523	1	497	0	785
maker-Contig1178-snap-gene-0.48-mRNA-1	sp|Q9LLC1|BCCP2_ARATH	86.4	250	28	2	1	246	1	248	1.00E-138	399
maker-Contig1178-snap-gene-0.50-mRNA-1	tr|Q9LF26|Q9LF26_ARATH	48.78	246	58	6	67	303	26	212	1.00E-51	178
maker-Contig1178-snap-gene-0.51-mRNA-1	tr|A0A087G701|A0A087G701_ARAAL	66.97	327	68	4	54	364	458	760	7.00E-130	399
maker-Contig1178-snap-gene-0.52-mRNA-1	tr|C0LGT2|C0LGT2_ARATH	89.17	120	13	0	1	120	240	359	2.00E-63	213
maker-Contig1178-snap-gene-0.53-mRNA-1	sp|Q39131|LAML_ARATH	84.3	172	24	1	1	169	1	172	3.00E-106	310
maker-Contig1178-snap-gene-0.54-mRNA-1	sp|Q9LF41|UBE4_ARATH	94.42	1040	55	2	1	1039	1	1038	0	2008
maker-Contig1178-snap-gene-0.55-mRNA-1	tr|R0H8Y4|R0H8Y4_9BRAS	93.96	729	38	2	1	728	51	774	0	1362
maker-Contig1178-snap-gene-0.58-mRNA-1	tr|V4LCX1|V4LCX1_EUTSA	80.65	124	20	1	31	150	3	126	5.00E-64	200
maker-Contig1178-snap-gene-0.59-mRNA-1	tr|W8Q6E8|W8Q6E8_ARATH	96.8	532	17	0	56	587	1	532	0	1085
maker-Contig1178-snap-gene-0.60-mRNA-1	tr|Q9LF32|Q9LF32_ARATH	80.94	467	78	3	1	466	1	457	0	757
maker-Contig1178-snap-gene-0.61-mRNA-1	tr|D7M7D7|D7M7D7_ARALL	90.65	1851	168	2	1	1850	1	1847	0	3336
maker-Contig1178-snap-gene-0.62-mRNA-1	tr|Q9LF27|Q9LF27_ARATH	91.45	433	37	0	1	433	1	433	0	814
maker-Contig1178-snap-gene-0.63-mRNA-1	sp|Q9LF24|LNG1_ARATH	81.42	931	96	9	1	861	1	924	0	1410
maker-Contig1179-snap-gene-0.7-mRNA-1	tr|A0A078FTQ6|A0A078FTQ6_BRANA	90.29	350	34	0	1	350	1	350	0	634
maker-Contig117-snap-gene-0.49-mRNA-1	tr|Q1EBT7|Q1EBT7_ARATH	94.95	436	20	1	1	434	1	436	0	810
maker-Contig117-snap-gene-0.50-mRNA-1	tr|D7KNM0|D7KNM0_ARALL	89.18	462	49	1	1	461	1	462	0	858
maker-Contig117-snap-gene-0.51-mRNA-1	tr|Q5XF51|Q5XF51_ARATH	80.88	387	68	4	3	386	1	384	0	633
maker-Contig117-snap-gene-0.51-mRNA-1	tr|Q5XF51|Q5XF51_ARATH	76.9	329	71	3	376	699	5	333	2.00E-176	517
maker-Contig117-snap-gene-0.53-mRNA-1	tr|D7KPH3|D7KPH3_ARALL	96.44	393	14	0	1	393	1	393	0	799
maker-Contig117-snap-gene-0.54-mRNA-1	tr|D7KPH4|D7KPH4_ARALL	85.97	1333	174	4	1	1329	1	1324	0	2329
maker-Contig117-snap-gene-0.55-mRNA-1	tr|D7KPH1|D7KPH1_ARALL	78.89	540	106	6	1	535	1	537	0	803
maker-Contig117-snap-gene-0.56-mRNA-1	tr|D7KPJ9|D7KPJ9_ARALL	76.62	1544	345	6	2595	4129	2	1538	0	2335
maker-Contig117-snap-gene-0.56-mRNA-1	tr|D7KPJ9|D7KPJ9_ARALL	69.75	1557	426	12	1005	2542	1	1531	0	2059
maker-Contig117-snap-gene-0.56-mRNA-1	tr|D7KPJ9|D7KPJ9_ARALL	72.97	1402	348	10	4148	5539	161	1541	0	1963
maker-Contig117-snap-gene-0.56-mRNA-1	tr|D7KPJ9|D7KPJ9_ARALL	78.31	968	207	3	33	998	569	1535	0	1478
maker-Contig117-snap-gene-0.56-mRNA-1	tr|D7KPJ9|D7KPJ9_ARALL	58.67	150	57	4	4156	4304	12	157	3.00E-39	169
maker-Contig117-snap-gene-0.57-mRNA-1	tr|D7KPJ9|D7KPJ9_ARALL	80.65	155	29	1	1	154	1	155	4.00E-79	263
maker-Contig117-snap-gene-0.57-mRNA-1	tr|D7KPJ9|D7KPJ9_ARALL	51.59	157	71	4	2	155	163	317	6.00E-42	157
maker-Contig117-snap-gene-0.58-mRNA-1	tr|R0I7M4|R0I7M4_9BRAS	98.69	306	4	0	1	306	1	306	0	635
maker-Contig117-snap-gene-0.59-mRNA-1	tr|R0GVK8|R0GVK8_9BRAS	80.36	672	52	8	1	594	1	670	0	1076
maker-Contig117-snap-gene-0.60-mRNA-1	tr|R0IN02|R0IN02_9BRAS	86.16	224	31	0	1	224	1	224	1.00E-143	409
maker-Contig117-snap-gene-0.63-mRNA-1	tr|D7KPL1|D7KPL1_ARALL	88.14	388	43	2	1	385	1	388	0	686
maker-Contig117-snap-gene-0.64-mRNA-1	tr|A0A078GMH5|A0A078GMH5_BRANA	76.36	533	126	0	1	533	36	568	0	867
maker-Contig117-snap-gene-0.65-mRNA-1	sp|P0CJ65|ATB54_ARATH	70.93	227	36	3	1	197	1	227	4.00E-107	315
maker-Contig117-snap-gene-0.66-mRNA-1	tr|R0I7Y2|R0I7Y2_9BRAS	89.55	220	23	0	1	220	33	252	2.00E-145	414
maker-Contig117-snap-gene-0.68-mRNA-1	tr|F4I7R5|F4I7R5_ARATH	65.2	296	54	3	2	269	71	345	2.00E-125	370
maker-Contig117-snap-gene-0.69-mRNA-1	tr|M4DIJ2|M4DIJ2_BRARP	51.38	109	43	4	1	108	1	100	9.00E-23	93.2
maker-Contig117-snap-gene-0.70-mRNA-1	tr|A0A078FS73|A0A078FS73_BRANA	44.86	107	47	3	1	100	1	102	3.00E-17	77.4
maker-Contig117-snap-gene-0.71-mRNA-1	sp|O48682|FH4_ARATH	86.06	696	73	9	11	703	74	748	0	1062
maker-Contig117-snap-gene-0.73-mRNA-1	tr|A0A078IT73|A0A078IT73_BRANA	78.64	440	85	3	27	461	62	497	0	717
maker-Contig117-snap-gene-0.75-mRNA-1	tr|D7KPL0|D7KPL0_ARALL	77.7	565	79	7	1	549	1	534	0	830
maker-Contig117-snap-gene-0.76-mRNA-1	tr|A0A087HR73|A0A087HR73_ARAAL	81.11	503	55	3	1	465	1	501	0	833
maker-Contig117-snap-gene-0.77-mRNA-1	tr|D7LHN7|D7LHN7_ARALL	65.62	288	85	7	4	284	3	283	2.00E-118	351
maker-Contig1180-snap-gene-0.26-mRNA-1	tr|A0A087GL09|A0A087GL09_ARAAL	99.19	370	3	0	1	370	1	370	0	764
maker-Contig1180-snap-gene-0.27-mRNA-1	tr|Q93VM6|Q93VM6_ARATH	87.04	216	24	1	1	212	1	216	1.00E-136	391
maker-Contig1180-snap-gene-0.28-mRNA-1	tr|D7M9I9|D7M9I9_ARALL	92.04	603	34	3	1	589	1	603	0	1137
maker-Contig1180-snap-gene-0.29-mRNA-1	tr|K7VSQ3|K7VSQ3_MAIZE	94.64	112	6	0	61	172	82	193	1.00E-66	213
maker-Contig1180-snap-gene-0.30-mRNA-1	tr|R0FI18|R0FI18_9BRAS	98.55	138	2	0	33	170	37	174	7.00E-93	276
maker-Contig1180-snap-gene-0.32-mRNA-1	tr|D7LMV7|D7LMV7_ARALL	82.83	332	38	8	1	323	1	322	0	531
maker-Contig1180-snap-gene-0.33-mRNA-1	tr|V4P1P3|V4P1P3_EUTSA	86.37	763	84	7	11	768	11	758	0	1344
maker-Contig1180-snap-gene-0.34-mRNA-1	tr|D7M980|D7M980_ARALL	92.38	315	19	3	1	311	1	314	0	577
maker-Contig1180-snap-gene-0.35-mRNA-1	tr|A0A087GL20|A0A087GL20_ARAAL	47.31	93	46	1	3	95	41	130	7.00E-21	87.4
maker-Contig1180-snap-gene-0.36-mRNA-1	tr|R0G7V6|R0G7V6_9BRAS	78.85	156	29	2	10	165	75	226	2.00E-75	233
maker-Contig1180-snap-gene-0.37-mRNA-1	tr|D7M968|D7M968_ARALL	93.49	215	13	1	1	215	1	214	6.00E-135	386
maker-Contig1180-snap-gene-0.38-mRNA-1	tr|Q8LDI8|Q8LDI8_ARATH	89.27	177	18	1	1	177	1	176	1.00E-105	311
maker-Contig1180-snap-gene-0.39-mRNA-1	tr|D7M966|D7M966_ARALL	90.03	381	37	1	22	401	1	381	0	652
maker-Contig1180-snap-gene-0.40-mRNA-1	tr|D7M965|D7M965_ARALL	94.95	297	15	0	1	297	1	297	0	579
maker-Contig1180-snap-gene-0.41-mRNA-1	tr|D7M963|D7M963_ARALL	95.22	1338	60	3	1	1335	1	1337	0	2590
maker-Contig1180-snap-gene-0.42-mRNA-1	tr|R9S9N3|R9S9N3_LEAAL	95.52	290	12	1	1	290	1	289	0	573
maker-Contig1180-snap-gene-0.43-mRNA-1	tr|R0F7U2|R0F7U2_9BRAS	89.44	322	33	1	1	321	1	322	0	606
maker-Contig1180-snap-gene-0.44-mRNA-1	tr|V4NJD0|V4NJD0_EUTSA	93.24	222	15	0	5	226	3	224	4.00E-154	437
maker-Contig1180-snap-gene-0.45-mRNA-1	tr|D7M981|D7M981_ARALL	97.92	528	10	1	1	527	1	528	0	1082
maker-Contig1180-snap-gene-0.46-mRNA-1	tr|R0F563|R0F563_9BRAS	97.78	450	10	0	17	466	33	482	0	903
maker-Contig1180-snap-gene-0.47-mRNA-1	tr|D7M978|D7M978_ARALL	92.74	303	22	0	1	303	1	303	0	600
maker-Contig1180-snap-gene-0.48-mRNA-1	tr|R9SA63|R9SA63_LEAAL	96.1	539	20	1	1	538	1	539	0	1090
maker-Contig1181-snap-gene-0.1-mRNA-1	tr|A0A087HJ00|A0A087HJ00_ARAAL	82.11	587	84	6	1	579	1	574	0	859
maker-Contig1183-snap-gene-0.10-mRNA-1	tr|D7L1D2|D7L1D2_ARALL	97.99	447	9	0	13	459	1	447	0	917
maker-Contig1183-snap-gene-0.7-mRNA-1	tr|D7L1D7|D7L1D7_ARALL	93.14	554	16	1	1	532	1	554	0	1072
maker-Contig1183-snap-gene-0.8-mRNA-1	sp|Q94AV5|WIP3_ARATH	75.1	486	79	11	1	471	1	459	0	667
maker-Contig1183-snap-gene-0.9-mRNA-1	tr|D7L1D3|D7L1D3_ARALL	58.36	329	123	6	1	326	1	318	2.00E-127	376
maker-Contig1184-snap-gene-0.10-mRNA-1	tr|R0HPY9|R0HPY9_9BRAS	74.6	315	59	2	1	298	280	590	3.00E-152	447
maker-Contig1184-snap-gene-0.10-mRNA-1	tr|R0HPY9|R0HPY9_9BRAS	49.2	311	100	5	18	297	4	287	4.00E-87	280
maker-Contig1184-snap-gene-0.7-mRNA-1	tr|A0A087G551|A0A087G551_ARAAL	88.96	498	55	0	1	498	1	498	0	880
maker-Contig1184-snap-gene-0.8-mRNA-1	tr|D7L1K8|D7L1K8_ARALL	62.11	285	91	3	168	440	281	560	6.00E-85	283
maker-Contig1184-snap-gene-0.8-mRNA-1	tr|D7L1K8|D7L1K8_ARALL	66.01	153	47	1	278	430	564	711	5.00E-49	184
maker-Contig1184-snap-gene-0.8-mRNA-1	tr|D7L1K8|D7L1K8_ARALL	47.15	246	112	7	8	247	400	633	1.00E-31	133
maker-Contig1184-snap-gene-0.8-mRNA-1	tr|D7L1K8|D7L1K8_ARALL	59.54	173	68	1	169	339	22	194	6.00E-26	116
maker-Contig1184-snap-gene-0.8-mRNA-1	tr|D7L1K8|D7L1K8_ARALL	53.17	205	69	2	168	345	51	255	1.00E-25	115
maker-Contig1184-snap-gene-0.8-mRNA-1	tr|D7L1K8|D7L1K8_ARALL	50.98	204	73	1	169	345	132	335	1.00E-25	115
maker-Contig1184-snap-gene-0.8-mRNA-1	tr|D7L1K8|D7L1K8_ARALL	51.71	205	72	2	168	345	91	295	3.00E-25	114
maker-Contig1184-snap-gene-0.8-mRNA-1	tr|D7L1K8|D7L1K8_ARALL	54.91	173	75	1	173	345	16	185	2.00E-24	111
maker-Contig1184-snap-gene-0.8-mRNA-1	tr|D7L1K8|D7L1K8_ARALL	56.17	162	69	1	186	345	219	380	4.00E-23	107
maker-Contig1184-snap-gene-0.8-mRNA-1	tr|D7L1K8|D7L1K8_ARALL	49.05	210	75	3	168	345	161	370	8.00E-23	106
maker-Contig1184-snap-gene-0.8-mRNA-1	tr|D7L1K8|D7L1K8_ARALL	59.12	159	63	1	168	324	36	194	1.00E-22	106
maker-Contig1184-snap-gene-0.8-mRNA-1	tr|D7L1K8|D7L1K8_ARALL	51.43	210	70	2	168	345	101	310	2.00E-22	105
maker-Contig1184-snap-gene-0.8-mRNA-1	tr|D7L1K8|D7L1K8_ARALL	45.51	167	67	6	14	169	567	720	3.00E-22	105
maker-Contig1184-snap-gene-0.8-mRNA-1	tr|D7L1K8|D7L1K8_ARALL	51.76	199	69	2	173	344	66	264	4.00E-22	104
maker-Contig1184-snap-gene-0.8-mRNA-1	tr|D7L1K8|D7L1K8_ARALL	57.01	107	45	1	240	345	14	120	9.00E-10	66.6
maker-Contig1184-snap-gene-0.9-mRNA-1	tr|R0G748|R0G748_9BRAS	98.4	250	4	0	36	285	1	250	0	516
maker-Contig1185-snap-gene-0.10-mRNA-1	tr|D7MPI0|D7MPI0_ARALL	84.57	175	26	1	384	558	13	186	2.00E-94	299
maker-Contig1185-snap-gene-0.10-mRNA-1	tr|D7MPI0|D7MPI0_ARALL	50.34	149	74	0	562	710	25	173	2.00E-38	147
maker-Contig1185-snap-gene-0.10-mRNA-1	tr|D7MPI0|D7MPI0_ARALL	49.7	169	81	2	150	315	15	182	7.00E-37	143
maker-Contig1185-snap-gene-0.10-mRNA-1	tr|D7MPI0|D7MPI0_ARALL	41.81	177	74	3	1	149	1	176	6.00E-32	129
maker-Contig1185-snap-gene-0.11-mRNA-1	tr|Q9FGA7|Q9FGA7_ARATH	69.54	174	53	0	74	247	2	175	2.00E-77	240
maker-Contig1185-snap-gene-0.8-mRNA-1	tr|K7ZW11|K7ZW11_ARMRU	92.94	85	6	0	17	101	241	325	4.00E-50	168
maker-Contig1185-snap-gene-0.9-mRNA-1	tr|R0GR90|R0GR90_9BRAS	92.31	195	15	0	1	195	1	195	1.00E-126	368
maker-Contig1186-snap-gene-0.7-mRNA-1	tr|Q94CJ3|Q94CJ3_ARATH	87.5	112	13	1	1	111	1	112	3.00E-54	178
maker-Contig1187-snap-gene-0.20-mRNA-1	tr|D7MFF1|D7MFF1_ARALL	97.37	114	3	0	55	168	31	144	3.00E-77	238
maker-Contig1187-snap-gene-0.21-mRNA-1	tr|R0GVI6|R0GVI6_9BRAS	78.9	327	41	5	162	463	233	556	6.00E-167	491
maker-Contig1187-snap-gene-0.21-mRNA-1	tr|R0GVI6|R0GVI6_9BRAS	69.8	149	29	3	68	205	1	144	1.00E-53	196
maker-Contig1187-snap-gene-0.22-mRNA-1	tr|R0IAG7|R0IAG7_9BRAS	88.63	475	54	0	1	475	1	475	0	886
maker-Contig1187-snap-gene-0.23-mRNA-1	tr|D7MFF3|D7MFF3_ARALL	92.19	1088	53	3	1	1056	1	1088	0	2036
maker-Contig1187-snap-gene-0.26-mRNA-1	tr|Q9FHY3|Q9FHY3_ARATH	98.05	154	3	0	1	154	1	154	6.00E-108	313
maker-Contig1187-snap-gene-0.27-mRNA-1	tr|D7MIP5|D7MIP5_ARALL	95.7	372	14	2	1	370	1	372	0	737
maker-Contig1187-snap-gene-0.28-mRNA-1	tr|R0GYL5|R0GYL5_9BRAS	83.62	580	71	2	1	560	28	603	0	987
maker-Contig1187-snap-gene-0.29-mRNA-1	tr|D7MIP7|D7MIP7_ARALL	90.04	552	47	2	1	547	1	549	0	1012
maker-Contig1187-snap-gene-0.30-mRNA-1	tr|A0A087HCR3|A0A087HCR3_ARAAL	94.78	402	21	0	1	402	3	404	0	788
maker-Contig1187-snap-gene-0.31-mRNA-1	tr|Q8L604|Q8L604_ARATH	87.5	288	34	1	1	288	1	286	0	530
maker-Contig1188-snap-gene-0.20-mRNA-1	tr|A0A078I1W0|A0A078I1W0_BRANA	93.09	333	23	0	1	333	1	333	0	633
maker-Contig1188-snap-gene-0.21-mRNA-1	tr|R0GAI9|R0GAI9_9BRAS	77.81	356	56	6	5	339	1	354	0	553
maker-Contig1188-snap-gene-0.22-mRNA-1	tr|D7MR86|D7MR86_ARALL	88.75	311	22	4	1	305	1	304	2.00E-119	356
maker-Contig1188-snap-gene-0.23-mRNA-1	tr|D7MR83|D7MR83_ARALL	85.39	616	75	4	1	601	1	616	0	1052
maker-Contig1188-snap-gene-0.25-mRNA-1	tr|Q9FMI5|Q9FMI5_ARATH	86.17	376	48	1	1	372	1	376	0	665
maker-Contig1188-snap-gene-0.26-mRNA-1	tr|D7MQL4|D7MQL4_ARALL	92.44	119	8	1	1	119	1	118	2.00E-72	219
maker-Contig1188-snap-gene-0.27-mRNA-1	tr|K7ZW60|K7ZW60_ARMRU	89.69	291	21	2	250	531	33	323	0	527
maker-Contig1188-snap-gene-0.27-mRNA-1	tr|K7ZW60|K7ZW60_ARMRU	67.37	190	55	1	12	201	9	191	7.00E-75	248
maker-Contig1188-snap-gene-0.28-mRNA-1	sp|Q9FMG1|MCA3_ARATH	87.02	362	41	1	1	356	1	362	0	642
maker-Contig1188-snap-gene-0.29-mRNA-1	tr|D7MR88|D7MR88_ARALL	84.37	915	72	8	1	846	1	913	0	1552
maker-Contig1188-snap-gene-0.30-mRNA-1	tr|D7MR85|D7MR85_ARALL	93.04	503	33	2	1	502	2	503	0	949
maker-Contig1188-snap-gene-0.31-mRNA-1	tr|V4KJV1|V4KJV1_EUTSA	96.18	157	6	0	1	157	1	157	3.00E-102	298
maker-Contig1188-snap-gene-0.32-mRNA-1	tr|V4KVU0|V4KVU0_EUTSA	89.87	227	20	2	1	225	1	226	8.00E-129	371
maker-Contig1189-snap-gene-0.13-mRNA-1	tr|D7KYM7|D7KYM7_ARALL	65.02	303	91	5	9	304	333	627	5.00E-131	403
maker-Contig1189-snap-gene-0.14-mRNA-1	tr|R0GC84|R0GC84_9BRAS	83.73	664	71	6	1	657	1	634	0	1127
maker-Contig1189-snap-gene-0.15-mRNA-1	tr|F4I6U7|F4I6U7_ARATH	75.87	982	176	19	1	948	1	955	0	1098
maker-Contig1189-snap-gene-0.16-mRNA-1	tr|D7KYC5|D7KYC5_ARALL	85.43	700	64	2	1	662	1	700	0	1214
maker-Contig1189-snap-gene-0.17-mRNA-1	tr|D7KY47|D7KY47_ARALL	84.68	346	45	2	1	339	1	345	0	582
maker-Contig1189-snap-gene-0.18-mRNA-1	sp|Q9S7E9|GGT2_ARATH	98.54	481	7	0	1	481	1	481	0	985
maker-Contig1189-snap-gene-0.19-mRNA-1	tr|D7KY43|D7KY43_ARALL	92.95	596	38	2	17	608	1	596	0	1123
maker-Contig1189-snap-gene-0.20-mRNA-1	sp|Q9S7N2|TAA1_ARATH	95.35	258	12	0	1	258	131	388	0	517
maker-Contig118-snap-gene-0.26-mRNA-1	tr|R0FS06|R0FS06_9BRAS	84.9	384	42	7	33	405	27	405	0	637
maker-Contig118-snap-gene-0.27-mRNA-1	tr|Q9M2U5|Q9M2U5_ARATH	94.87	273	14	0	1	273	1	273	0	542
maker-Contig118-snap-gene-0.28-mRNA-1	sp|Q9M1I2|PTR46_ARATH	91.53	555	47	0	1	555	1	555	0	1063
maker-Contig118-snap-gene-0.29-mRNA-1	sp|Q9M1H8|RPE5C_ARATH	81.28	235	42	1	1	235	1	233	2.00E-135	389
maker-Contig118-snap-gene-0.30-mRNA-1	tr|D7KWJ1|D7KWJ1_ARALL	98.5	401	6	0	1	401	1	401	0	785
maker-Contig118-snap-gene-0.32-mRNA-1	tr|D7LUS9|D7LUS9_ARALL	97.41	232	6	0	1	232	1	232	4.00E-169	474
maker-Contig118-snap-gene-0.33-mRNA-1	tr|Q9M2V2|Q9M2V2_ARATH	84.65	749	97	4	1	745	1	735	0	1281
maker-Contig118-snap-gene-0.34-mRNA-1	tr|D7LUT2|D7LUT2_ARALL	90.14	416	40	1	1	416	1	415	0	779
maker-Contig118-snap-gene-0.35-mRNA-1	tr|D7LUT3|D7LUT3_ARALL	77.22	417	65	5	1	401	1	403	0	619
maker-Contig118-snap-gene-0.36-mRNA-1	tr|R0FSP9|R0FSP9_9BRAS	92.98	299	12	4	1	294	1	295	0	520
maker-Contig118-snap-gene-0.37-mRNA-1	tr|A0A087GXS0|A0A087GXS0_ARAAL	89.77	430	41	1	1	427	1	430	0	793
maker-Contig118-snap-gene-0.38-mRNA-1	tr|D7LUT8|D7LUT8_ARALL	86.34	183	17	4	1	175	1	183	6.00E-102	299
maker-Contig118-snap-gene-0.39-mRNA-1	tr|D7LUT9|D7LUT9_ARALL	91.41	1106	76	1	1	1087	1	1106	0	2111
maker-Contig118-snap-gene-0.40-mRNA-1	tr|R0FT91|R0FT91_9BRAS	83.77	1380	205	6	1	1365	1	1376	0	2377
maker-Contig118-snap-gene-0.41-mRNA-1	tr|D7LUU2|D7LUU2_ARALL	96.64	476	16	0	1	476	1	476	0	946
maker-Contig118-snap-gene-0.42-mRNA-1	tr|D7LUU3|D7LUU3_ARALL	88.69	274	21	2	7	270	1	274	7.00E-177	497
maker-Contig118-snap-gene-0.43-mRNA-1	tr|D7LUU5|D7LUU5_ARALL	79.79	658	107	5	37	692	9	642	0	1053
maker-Contig118-snap-gene-1.41-mRNA-1	tr|R0FSC4|R0FSC4_9BRAS	93.22	708	42	3	1	706	1	704	0	1322
maker-Contig118-snap-gene-1.43-mRNA-1	tr|V4LRG6|V4LRG6_EUTSA	91.34	2045	146	5	47	2061	1	2044	0	3833
maker-Contig118-snap-gene-1.44-mRNA-1	tr|D7LUR8|D7LUR8_ARALL	90.42	1013	91	4	62	1071	1	1010	0	1785
maker-Contig118-snap-gene-1.45-mRNA-1	tr|R0HIY5|R0HIY5_9BRAS	85.92	341	48	0	15	355	10	350	0	628
maker-Contig118-snap-gene-1.47-mRNA-1	tr|D7LUR5|D7LUR5_ARALL	78.39	199	37	1	1	193	32	230	2.00E-97	291
maker-Contig118-snap-gene-1.48-mRNA-1	tr|D7LUR5|D7LUR5_ARALL	83.48	230	33	3	1	227	1	228	5.00E-120	350
maker-Contig118-snap-gene-1.49-mRNA-1	sp|Q9M384|SCR_ARATH	97.99	399	8	0	15	413	255	653	0	813
maker-Contig118-snap-gene-1.50-mRNA-1	tr|F4JBP8|F4JBP8_ARATH	65.43	162	53	2	1	159	1	162	1.00E-64	209
maker-Contig118-snap-gene-1.51-mRNA-1	tr|R0HKR3|R0HKR3_9BRAS	98.93	281	3	0	2	282	26	306	0	569
maker-Contig118-snap-gene-1.51-mRNA-1	tr|R0HKR3|R0HKR3_9BRAS	27	200	136	4	87	276	8	207	5.00E-15	78.6
maker-Contig118-snap-gene-1.53-mRNA-1	tr|V4NG39|V4NG39_EUTSA	86.69	481	30	3	1	447	1	481	0	849
maker-Contig118-snap-gene-1.54-mRNA-1	tr|V4LMW6|V4LMW6_EUTSA	96.53	490	17	0	1	490	1	490	0	994
maker-Contig118-snap-gene-1.55-mRNA-1	tr|W8PYT7|W8PYT7_BRARC	92.84	419	22	5	1	418	1	412	0	768
maker-Contig118-snap-gene-1.56-mRNA-1	sp|Q7DMA9|PAS1_ARATH	92.48	638	35	2	1	628	1	635	0	1208
maker-Contig118-snap-gene-1.57-mRNA-1	sp|Q9M325|IPCS1_ARATH	88.79	321	19	2	1	321	1	304	0	584
maker-Contig118-snap-gene-1.58-mRNA-1	tr|D7LUU8|D7LUU8_ARALL	61.46	314	88	7	4	295	1	303	3.00E-116	345
maker-Contig118-snap-gene-1.59-mRNA-1	tr|R0HGL3|R0HGL3_9BRAS	90.93	353	30	2	1	353	1	351	0	652
maker-Contig118-snap-gene-1.60-mRNA-1	sp|Q9M376|VA727_ARATH	98.33	240	4	0	34	273	1	240	1.00E-176	495
maker-Contig118-snap-gene-1.61-mRNA-1	tr|D7LUS7|D7LUS7_ARALL	66.83	401	82	6	16	407	1	359	2.00E-171	492
maker-Contig118-snap-gene-1.62-mRNA-1	tr|D7LUS2|D7LUS2_ARALL	86.7	406	52	1	486	891	21	424	0	723
maker-Contig118-snap-gene-1.62-mRNA-1	tr|D7LUS2|D7LUS2_ARALL	85.35	396	57	1	1	396	1	395	0	697
maker-Contig118-snap-gene-1.63-mRNA-1	tr|D7LUS0|D7LUS0_ARALL	97.37	419	11	0	1	419	1	419	0	856
maker-Contig118-snap-gene-1.65-mRNA-1	tr|R0H272|R0H272_9BRAS	98.7	463	6	0	1	463	1	463	0	951
maker-Contig118-snap-gene-1.66-mRNA-1	tr|R0HHJ5|R0HHJ5_9BRAS	95.71	210	6	3	3	211	35	242	5.00E-139	397
maker-Contig118-snap-gene-1.67-mRNA-1	tr|M4CS59|M4CS59_BRARP	88.35	309	33	1	1	306	1	309	0	569
maker-Contig118-snap-gene-1.69-mRNA-1	tr|V4LRI2|V4LRI2_EUTSA	86.36	44	6	0	79	122	33	76	8.00E-17	79.7
maker-Contig118-snap-gene-1.71-mRNA-1	tr|D7LUQ5|D7LUQ5_ARALL	87.68	203	25	0	1	203	1	203	2.00E-114	333
maker-Contig118-snap-gene-1.72-mRNA-1	tr|R0FR45|R0FR45_9BRAS	92.31	78	6	0	75	152	1	78	2.00E-45	151
maker-Contig118-snap-gene-1.73-mRNA-1	tr|R0H699|R0H699_9BRAS	88.4	181	17	1	1	177	1	181	6.00E-111	322
maker-Contig1190-snap-gene-0.16-mRNA-1	tr|D7LAD2|D7LAD2_ARALL	95.03	624	18	2	1	623	1	612	0	1215
maker-Contig1190-snap-gene-0.17-mRNA-1	tr|R0G6F3|R0G6F3_9BRAS	88.1	336	35	2	73	404	1	335	0	560
maker-Contig1190-snap-gene-0.18-mRNA-1	sp|F4IPK2|TAF14_ARATH	83.64	269	42	2	1	268	1	268	5.00E-164	466
maker-Contig1190-snap-gene-0.19-mRNA-1	tr|D7KTX1|D7KTX1_ARALL	85.37	369	47	2	1	366	1	365	0	627
maker-Contig1190-snap-gene-0.21-mRNA-1	sp|Q6NPF9|TRXY1_ARATH	91.86	172	14	0	1	172	1	172	3.00E-113	327
maker-Contig1190-snap-gene-0.23-mRNA-1	tr|V4M8G2|V4M8G2_EUTSA	92.78	263	19	0	1	263	1	263	5.00E-178	503
maker-Contig1190-snap-gene-0.24-mRNA-1	tr|V4LCA4|V4LCA4_EUTSA	81.75	137	25	0	213	349	1	137	2.00E-76	239
maker-Contig1190-snap-gene-0.25-mRNA-1	tr|D7KTW2|D7KTW2_ARALL	87.69	398	31	2	1	380	1	398	0	673
maker-Contig1190-snap-gene-0.26-mRNA-1	tr|V4M8G7|V4M8G7_EUTSA	95.39	347	15	1	1	346	1	347	0	658
maker-Contig1190-snap-gene-0.27-mRNA-1	sp|Q9SRD8|EC11_ARATH	65.38	104	17	2	1	99	62	151	6.00E-38	132
maker-Contig1190-snap-gene-0.28-mRNA-1	tr|D7KTW1|D7KTW1_ARALL	94.35	372	21	0	3	374	1	372	0	743
maker-Contig1191-snap-gene-0.17-mRNA-1	tr|Q9C746|Q9C746_ARATH	87.92	240	23	3	1	238	1	236	1.00E-132	384
maker-Contig1191-snap-gene-0.18-mRNA-1	tr|A0A087GZ82|A0A087GZ82_ARAAL	56.52	46	13	1	34	79	798	836	3.00E-06	50.4
maker-Contig1191-snap-gene-0.19-mRNA-1	tr|R0H2X4|R0H2X4_9BRAS	70.27	74	6	1	1	58	378	451	3.00E-23	98.2
maker-Contig1191-snap-gene-0.20-mRNA-1	tr|R0HQ82|R0HQ82_9BRAS	83.44	489	76	3	74	557	173	661	0	851
maker-Contig1191-snap-gene-0.21-mRNA-1	tr|D7KD59|D7KD59_ARALL	91.76	692	56	1	1	691	1	692	0	1298
maker-Contig1191-snap-gene-0.22-mRNA-1	tr|D7KD69|D7KD69_ARALL	84.17	739	109	3	14	748	1	735	0	1207
maker-Contig1191-snap-gene-0.23-mRNA-1	sp|F4I037|TBL7_ARATH	92.81	445	29	1	1	442	1	445	0	862
maker-Contig1191-snap-gene-0.24-mRNA-1	tr|V4KHI5|V4KHI5_EUTSA	91.93	508	41	0	1	508	1	508	0	970
maker-Contig1191-snap-gene-0.25-mRNA-1	tr|V4KHI2|V4KHI2_EUTSA	96.86	191	6	0	24	214	1	191	1.00E-131	377
maker-Contig1191-snap-gene-0.26-mRNA-1	tr|A0A078FU28|A0A078FU28_BRANA	95.24	441	19	2	1	439	1	441	0	860
maker-Contig1191-snap-gene-0.28-mRNA-1	tr|R0GW87|R0GW87_9BRAS	98.99	495	5	0	1	495	1	495	0	1013
maker-Contig1192-snap-gene-0.10-mRNA-1	tr|R0GIK2|R0GIK2_9BRAS	46.79	327	109	6	9	330	16	282	1.00E-83	266
maker-Contig1192-snap-gene-0.8-mRNA-1	tr|D7KQW8|D7KQW8_ARALL	60.32	310	109	3	1	304	1	302	8.00E-114	362
maker-Contig1193-snap-gene-0.24-mRNA-1	tr|R0HG64|R0HG64_9BRAS	87.44	446	29	2	1	446	1	419	0	793
maker-Contig1193-snap-gene-0.26-mRNA-1	tr|D7LTA9|D7LTA9_ARALL	87.54	1404	147	6	11	1413	11	1387	0	2411
maker-Contig1193-snap-gene-0.27-mRNA-1	tr|D7LTA7|D7LTA7_ARALL	94.44	90	5	0	1	90	1	90	1.00E-55	176
maker-Contig1193-snap-gene-0.28-mRNA-1	tr|V4L6U9|V4L6U9_EUTSA	96.11	257	9	1	17	273	1	256	5.00E-179	502
maker-Contig1193-snap-gene-0.29-mRNA-1	tr|R0FYP7|R0FYP7_9BRAS	100	108	0	0	1	108	1	108	6.00E-73	220
maker-Contig1193-snap-gene-0.30-mRNA-1	tr|F4IZK0|F4IZK0_ARATH	87.11	349	32	2	5	341	1	348	0	637
maker-Contig1193-snap-gene-0.31-mRNA-1	tr|D7LTB7|D7LTB7_ARALL	88.44	225	26	0	3	227	17	241	4.00E-149	429
maker-Contig1193-snap-gene-0.32-mRNA-1	tr|Q9LYC9|Q9LYC9_ARATH	91.25	80	7	0	1	80	1	80	2.00E-48	155
maker-Contig1193-snap-gene-0.35-mRNA-1	tr|V4LMU0|V4LMU0_EUTSA	92.45	106	8	0	1	106	1	106	4.00E-64	199
maker-Contig1194-snap-gene-0.6-mRNA-1	tr|D7L031|D7L031_ARALL	94.1	848	50	0	1	848	1	848	0	1650
maker-Contig1195-snap-gene-0.12-mRNA-1	tr|W8PUZ8|W8PUZ8_ARATH	91.69	409	15	1	5	394	1	409	0	753
maker-Contig1195-snap-gene-0.13-mRNA-1	tr|R0HSG8|R0HSG8_9BRAS	89.78	489	50	0	1	489	10	498	0	934
maker-Contig1195-snap-gene-0.14-mRNA-1	tr|V4NY17|V4NY17_EUTSA	84.95	525	78	1	1	524	1	525	0	941
maker-Contig1195-snap-gene-0.16-mRNA-1	tr|Q8W1W5|Q8W1W5_ARATH	82.59	494	70	6	1	482	1	490	0	765
maker-Contig1195-snap-gene-0.17-mRNA-1	tr|R0HRT3|R0HRT3_9BRAS	86.83	167	21	1	1	167	1	166	1.00E-100	295
maker-Contig1195-snap-gene-0.18-mRNA-1	tr|M4E287|M4E287_BRARP	83.07	1849	281	10	34	1861	1	1838	0	3118
maker-Contig1195-snap-gene-0.19-mRNA-1	tr|A0A087GMM3|A0A087GMM3_ARAAL	84.2	867	109	6	22	861	36	901	0	1499
maker-Contig1196-snap-gene-0.6-mRNA-1	tr|D7KQ41|D7KQ41_ARALL	70.77	366	88	7	6	365	1	353	1.00E-138	407
maker-Contig1197-snap-gene-0.11-mRNA-1	tr|V4M506|V4M506_EUTSA	90.71	140	13	0	1	140	1	140	1.00E-92	273
maker-Contig1197-snap-gene-0.12-mRNA-1	tr|R0H2Q8|R0H2Q8_9BRAS	83.38	764	82	3	1	720	74	836	0	1278
maker-Contig1197-snap-gene-0.13-mRNA-1	tr|A0A078ICX0|A0A078ICX0_BRANA	92.73	578	42	0	1	578	1	578	0	1080
maker-Contig1197-snap-gene-0.14-mRNA-1	tr|D7LYI0|D7LYI0_ARALL	89.56	814	76	4	1	809	1	810	0	1469
maker-Contig1197-snap-gene-0.15-mRNA-1	sp|Q8LBI9|EDL16_ARATH	93.37	483	29	1	1	483	1	480	0	902
maker-Contig1197-snap-gene-0.16-mRNA-1	tr|R0HFR6|R0HFR6_9BRAS	68	50	16	0	1	50	1	50	6.00E-16	74.3
maker-Contig1197-snap-gene-0.17-mRNA-1	tr|Q9FHU3|Q9FHU3_ARATH	56.68	928	227	17	1	807	1	874	0	774
maker-Contig1197-snap-gene-0.18-mRNA-1	tr|A0A078EYR6|A0A078EYR6_BRANA	78.42	292	44	4	157	429	1	292	4.00E-151	439
maker-Contig1199-snap-gene-0.13-mRNA-1	tr|D7KAR3|D7KAR3_ARALL	51.81	83	38	2	5	86	20	101	5.00E-22	89
maker-Contig1199-snap-gene-0.14-mRNA-1	sp|Q9SJT0|Y2214_ARATH	88.99	808	64	2	19	801	64	871	0	1496
maker-Contig1199-snap-gene-0.15-mRNA-1	tr|D7LBE4|D7LBE4_ARALL	96.52	345	12	0	1	345	1	345	0	684
maker-Contig1199-snap-gene-0.16-mRNA-1	tr|R0HCI8|R0HCI8_9BRAS	87.37	396	41	3	53	443	1	392	0	676
maker-Contig1199-snap-gene-0.17-mRNA-1	tr|F4IHI1|F4IHI1_ARATH	93.47	628	38	1	1	625	1	628	0	1196
maker-Contig1199-snap-gene-0.18-mRNA-1	tr|Q9SIK4|Q9SIK4_ARATH	75.7	502	64	10	21	483	10	492	0	732
maker-Contig1199-snap-gene-0.19-mRNA-1	tr|R0GRL1|R0GRL1_9BRAS	95.9	195	6	1	49	241	1	195	9.00E-135	386
maker-Contig1199-snap-gene-0.21-mRNA-1	tr|A0A087GKU7|A0A087GKU7_ARAAL	100	108	0	0	38	145	1	108	2.00E-72	220
maker-Contig119-snap-gene-0.5-mRNA-1	tr|R0GU15|R0GU15_9BRAS	66.67	60	20	0	30	89	28	87	1.00E-22	93.6
maker-Contig119-snap-gene-0.5-mRNA-1	tr|R0GU15|R0GU15_9BRAS	59.65	57	23	0	33	89	116	172	5.00E-15	72.8
maker-Contig119-snap-gene-0.6-mRNA-1	tr|Q8S8D0|Q8S8D0_ARATH	92.62	122	9	0	1	122	4	125	2.00E-80	241
maker-Contig119-snap-gene-0.7-mRNA-1	tr|R0G0N6|R0G0N6_9BRAS	83.1	284	45	2	1	284	1	281	7.00E-160	462
maker-Contig119-snap-gene-0.8-mRNA-1	tr|D7L3P5|D7L3P5_ARALL	79.75	242	36	2	1	229	1	242	3.00E-127	369
maker-Contig11-snap-gene-0.5-mRNA-1	tr|D7KPQ6|D7KPQ6_ARALL	83.14	961	108	7	6	917	12	967	0	1443
maker-Contig11-snap-gene-0.6-mRNA-1	tr|Q9LPD7|Q9LPD7_ARATH	85.27	258	34	4	1	256	3	258	7.00E-150	427
maker-Contig1200-snap-gene-0.22-mRNA-1	tr|V4KTW8|V4KTW8_EUTSA	78.24	340	41	7	1	311	1	336	4.00E-165	473
maker-Contig1200-snap-gene-0.23-mRNA-1	tr|Q9SS87|Q9SS87_ARATH	93.15	744	47	2	1	744	1	740	0	1452
maker-Contig1200-snap-gene-0.24-mRNA-1	tr|R0G665|R0G665_9BRAS	94.72	360	15	3	1	359	1	357	0	671
maker-Contig1200-snap-gene-0.25-mRNA-1	tr|D7L9M7|D7L9M7_ARALL	94.78	345	18	0	28	372	18	362	0	678
maker-Contig1200-snap-gene-0.26-mRNA-1	tr|V4LHM2|V4LHM2_EUTSA	86.9	481	47	5	23	496	1	472	0	790
maker-Contig1200-snap-gene-0.27-mRNA-1	tr|Q9SS89|Q9SS89_ARATH	91.21	273	24	0	1	273	1	273	0	517
maker-Contig1200-snap-gene-0.28-mRNA-1	tr|D7L9M4|D7L9M4_ARALL	82.17	471	63	6	1	470	1	451	0	748
maker-Contig1200-snap-gene-0.30-mRNA-1	tr|Q9SS95|Q9SS95_ARATH	90.11	354	34	1	1	353	1	354	0	646
maker-Contig1200-snap-gene-0.31-mRNA-1	sp|Q9SS94|CD48C_ARATH	88.99	808	82	3	17	820	16	820	0	1434
maker-Contig1200-snap-gene-0.32-mRNA-1	tr|V4N6Z1|V4N6Z1_EUTSA	94.48	163	9	0	1	163	1	163	8.00E-102	298
maker-Contig1200-snap-gene-0.33-mRNA-1	tr|D7L9N8|D7L9N8_ARALL	87.78	630	50	7	26	633	1	625	0	1036
maker-Contig1201-snap-gene-0.6-mRNA-1	tr|D7KSB7|D7KSB7_ARALL	73.56	87	22	1	1	86	1	87	2.00E-34	120
maker-Contig1201-snap-gene-0.7-mRNA-1	tr|D7LLK2|D7LLK2_ARALL	73.42	158	40	1	16	173	210	365	3.00E-75	241
maker-Contig1201-snap-gene-0.9-mRNA-1	tr|V4LCU2|V4LCU2_EUTSA	88.83	376	40	2	1	375	1	375	0	694
maker-Contig1202-snap-gene-0.10-mRNA-1	tr|A0A087GPH8|A0A087GPH8_ARAAL	81.21	165	28	1	1	162	1	165	3.00E-92	273
maker-Contig1202-snap-gene-0.11-mRNA-1	tr|R0HN58|R0HN58_9BRAS	85.34	266	38	1	14	278	21	286	6.00E-137	397
maker-Contig1202-snap-gene-0.8-mRNA-1	tr|D7L856|D7L856_ARALL	94.46	650	20	1	1	634	1	650	0	1273
maker-Contig1202-snap-gene-0.9-mRNA-1	tr|D7L853|D7L853_ARALL	56	375	113	7	4	343	12	369	2.00E-121	376
maker-Contig1202-snap-gene-0.9-mRNA-1	tr|D7L853|D7L853_ARALL	44.84	417	111	12	361	685	4	393	1.00E-86	285
maker-Contig1203-snap-gene-0.7-mRNA-1	tr|D7LX17|D7LX17_ARALL	95.88	485	20	0	35	519	97	581	0	953
maker-Contig1203-snap-gene-0.8-mRNA-1	tr|V4LH53|V4LH53_EUTSA	75.47	477	98	3	1	467	1	468	0	723
maker-Contig1204-snap-gene-0.6-mRNA-1	tr|D7M7Y4|D7M7Y4_ARALL	53.51	114	32	5	9	117	223	320	6.00E-21	92.8
maker-Contig1204-snap-gene-0.7-mRNA-1	tr|D7L538|D7L538_ARALL	86.43	1002	106	4	6	1000	58	1036	0	1775
maker-Contig1204-snap-gene-0.7-mRNA-1	tr|D7L538|D7L538_ARALL	64.71	51	12	1	1	51	1037	1081	6.00E-08	62.8
maker-Contig1205-snap-gene-0.10-mRNA-1	tr|F4IB60|F4IB60_ARATH	86.82	880	106	7	1	870	1	880	0	1566
maker-Contig1205-snap-gene-0.11-mRNA-1	tr|M4F316|M4F316_BRARP	91.85	405	30	1	1	402	3	407	0	748
maker-Contig1205-snap-gene-0.12-mRNA-1	tr|R0GEC9|R0GEC9_9BRAS	70.32	310	74	3	6	315	11	302	3.00E-152	437
maker-Contig1205-snap-gene-0.13-mRNA-1	tr|A0A087HFL5|A0A087HFL5_ARAAL	87.47	1461	137	7	1	1420	1	1456	0	2587
maker-Contig1205-snap-gene-0.14-mRNA-1	tr|D7KY71|D7KY71_ARALL	74.26	272	48	5	12	279	13	266	5.00E-105	340
maker-Contig1205-snap-gene-0.15-mRNA-1	sp|O04373|ILL4_ARATH	92.5	440	33	0	1	440	1	440	0	845
maker-Contig1205-snap-gene-0.16-mRNA-1	tr|D7KLJ9|D7KLJ9_ARALL	73.5	283	71	2	1	280	302	583	1.00E-146	432
maker-Contig1205-snap-gene-0.17-mRNA-1	tr|D7KY75|D7KY75_ARALL	90.24	123	12	0	57	179	554	676	9.00E-68	226
maker-Contig1206-snap-gene-0.8-mRNA-1	tr|A0A078C703|A0A078C703_BRANA	77.78	153	26	3	1	151	1	147	2.00E-73	228
maker-Contig1206-snap-gene-0.9-mRNA-1	tr|R0FL24|R0FL24_9BRAS	45	80	40	1	18	93	131	210	3.00E-10	60.5
maker-Contig1207-snap-gene-0.10-mRNA-1	tr|F4HR59|F4HR59_ARATH	59.09	44	17	1	14	57	90	132	3.00E-10	57.8
maker-Contig1207-snap-gene-0.11-mRNA-1	tr|D7KNM3|D7KNM3_ARALL	90.07	151	15	0	52	202	193	343	1.00E-93	285
maker-Contig1208-snap-gene-0.11-mRNA-1	tr|D7LDQ1|D7LDQ1_ARALL	88.2	305	33	1	1	302	1	305	0	518
maker-Contig1208-snap-gene-0.12-mRNA-1	tr|F4JKD9|F4JKD9_ARATH	61.88	362	128	5	7	366	1	354	7.00E-147	428
maker-Contig1208-snap-gene-0.13-mRNA-1	sp|O48818|EXPA4_ARATH	98.83	257	3	0	1	257	1	257	0	525
maker-Contig1208-snap-gene-0.14-mRNA-1	tr|R0H267|R0H267_9BRAS	71.25	487	70	6	1	461	1	443	0	677
maker-Contig1208-snap-gene-0.14-mRNA-1	tr|R0H267|R0H267_9BRAS	68.61	360	69	4	11	367	509	827	8.00E-159	479
maker-Contig1208-snap-gene-0.15-mRNA-1	tr|R0HSZ3|R0HSZ3_9BRAS	62.5	120	11	3	4	90	12	130	7.00E-37	135
maker-Contig1208-snap-gene-0.16-mRNA-1	tr|O48815|O48815_ARATH	90.29	309	16	2	27	334	133	428	0	571
maker-Contig1208-snap-gene-0.17-mRNA-1	tr|D7LDQ2|D7LDQ2_ARALL	84.83	422	36	1	1	422	1	394	0	709
maker-Contig1208-snap-gene-0.18-mRNA-1	tr|F4IVY7|F4IVY7_ARATH	90.98	499	26	3	222	702	1	498	0	924
maker-Contig1208-snap-gene-0.18-mRNA-1	tr|F4IVY7|F4IVY7_ARATH	79.74	227	14	6	5	211	279	493	5.00E-107	342
maker-Contig1209-snap-gene-0.10-mRNA-1	tr|A0A087HC57|A0A087HC57_ARAAL	90.35	228	22	0	1	228	1	228	2.00E-151	429
maker-Contig1209-snap-gene-0.8-mRNA-1	tr|V4NFZ7|V4NFZ7_EUTSA	42.08	366	117	8	1	275	1	362	4.00E-68	231
maker-Contig1209-snap-gene-0.9-mRNA-1	tr|R0G876|R0G876_9BRAS	96.52	230	8	0	14	243	66	295	7.00E-162	459
maker-Contig120-snap-gene-0.19-mRNA-1	sp|Q944A6|SNF4_ARATH	94.31	439	9	1	1	423	49	487	0	842
maker-Contig120-snap-gene-0.20-mRNA-1	tr|D7KIX3|D7KIX3_ARALL	87.97	981	72	2	1	972	1	944	0	1790
maker-Contig120-snap-gene-0.21-mRNA-1	tr|R0GVL8|R0GVL8_9BRAS	93.12	640	43	1	1	639	11	650	0	1212
maker-Contig120-snap-gene-0.22-mRNA-1	tr|F4HZD1|F4HZD1_ARATH	85.21	933	136	1	3	933	12	944	0	1659
maker-Contig120-snap-gene-0.23-mRNA-1	tr|D7KIW4|D7KIW4_ARALL	70.53	889	195	14	1	875	1	836	0	1202
maker-Contig120-snap-gene-0.24-mRNA-1	tr|V4MV49|V4MV49_EUTSA	87.27	550	56	3	243	784	2	545	0	929
maker-Contig120-snap-gene-0.26-mRNA-1	tr|W8QPB2|W8QPB2_ARATH	87.5	568	67	3	1	567	1	565	0	996
maker-Contig120-snap-gene-0.27-mRNA-1	tr|V4L8A9|V4L8A9_EUTSA	87.16	296	36	2	1	295	131	425	0	530
maker-Contig120-snap-gene-1.46-mRNA-1	tr|E4MXN1|E4MXN1_THEHA	92.02	426	34	0	1	426	1	426	0	798
maker-Contig120-snap-gene-1.47-mRNA-1	sp|O80494|P2B15_ARATH	84.75	282	41	1	1	282	1	280	3.00E-177	499
maker-Contig120-snap-gene-1.49-mRNA-1	tr|A0A078E6L1|A0A078E6L1_BRANA	95.26	190	5	1	35	220	74	263	6.00E-125	368
maker-Contig120-snap-gene-1.51-mRNA-1	sp|O04019|PS6AB_ARATH	97.14	175	5	0	2	176	4	178	6.00E-114	338
maker-Contig120-snap-gene-1.53-mRNA-1	tr|V4L0W1|V4L0W1_EUTSA	84.71	569	60	1	1	542	1	569	0	973
maker-Contig120-snap-gene-1.54-mRNA-1	tr|V4KX70|V4KX70_EUTSA	93.62	423	27	0	1	423	1	423	0	736
maker-Contig120-snap-gene-1.55-mRNA-1	tr|D7KJM9|D7KJM9_ARALL	88.03	451	38	3	1	448	1	438	0	754
maker-Contig120-snap-gene-1.56-mRNA-1	tr|A0A087HM79|A0A087HM79_ARAAL	97.81	183	4	0	1	183	1	183	3.00E-127	363
maker-Contig120-snap-gene-1.57-mRNA-1	tr|D7KJP0|D7KJP0_ARALL	70.78	510	118	6	4	485	8	514	0	719
maker-Contig120-snap-gene-1.57-mRNA-1	tr|D7KJP0|D7KJP0_ARALL	39.56	316	164	4	29	327	213	518	2.00E-64	224
maker-Contig120-snap-gene-1.58-mRNA-1	tr|Q8H122|Q8H122_ARATH	85.64	369	31	4	13	367	13	373	0	618
maker-Contig120-snap-gene-1.59-mRNA-1	sp|Q94AC1|STR6_ARATH	92.35	588	38	2	1	588	1	581	0	1119
maker-Contig120-snap-gene-1.60-mRNA-1	tr|A0A078E0K7|A0A078E0K7_BRANA	69.35	385	54	3	1	321	1	385	1.00E-180	513
maker-Contig120-snap-gene-1.61-mRNA-1	tr|D7KJQ4|D7KJQ4_ARALL	88.54	480	38	2	1	463	1	480	0	838
maker-Contig120-snap-gene-1.62-mRNA-1	tr|V4L822|V4L822_EUTSA	86.22	653	69	3	1	652	1	633	0	1164
maker-Contig120-snap-gene-1.63-mRNA-1	tr|R0GNB4|R0GNB4_9BRAS	56.36	110	37	3	1	100	1	109	3.00E-17	77.8
maker-Contig120-snap-gene-1.64-mRNA-1	tr|A0A087HM84|A0A087HM84_ARAAL	86.41	368	50	0	1	368	1	368	0	680
maker-Contig120-snap-gene-1.65-mRNA-1	tr|V4MV34|V4MV34_EUTSA	76.32	912	205	4	59	962	1	909	0	1353
maker-Contig120-snap-gene-1.67-mRNA-1	tr|V4KIJ1|V4KIJ1_EUTSA	81.74	241	42	2	1	241	7	245	2.00E-138	397
maker-Contig120-snap-gene-1.69-mRNA-1	tr|V4KDX4|V4KDX4_EUTSA	96.46	198	7	0	1	198	48	245	2.00E-138	395
maker-Contig120-snap-gene-1.70-mRNA-1	tr|R0GQE3|R0GQE3_9BRAS	98.15	379	7	0	1	379	1	379	0	771
maker-Contig120-snap-gene-1.73-mRNA-1	tr|D7KJP3|D7KJP3_ARALL	91.62	334	28	0	1	334	1	334	0	646
maker-Contig1210-snap-gene-0.12-mRNA-1	sp|Q9LNJ0|CNG10_ARATH	90.43	721	58	3	1	721	1	710	0	1345
maker-Contig1210-snap-gene-0.13-mRNA-1	tr|F4HS99|F4HS99_ARATH	90.2	1745	123	8	4	1722	73	1795	0	3142
maker-Contig1210-snap-gene-0.14-mRNA-1	tr|R0GGT8|R0GGT8_9BRAS	89.08	595	62	2	1	593	1	594	0	1056
maker-Contig1210-snap-gene-0.15-mRNA-1	tr|R0G4P9|R0G4P9_9BRAS	98.35	485	8	0	1	485	23	507	0	995
maker-Contig1210-snap-gene-0.16-mRNA-1	tr|R0GQF7|R0GQF7_9BRAS	89.15	341	32	4	1	336	1	341	0	622
maker-Contig1210-snap-gene-0.18-mRNA-1	tr|A0A078FSB7|A0A078FSB7_BRANA	77.46	71	10	1	4	68	101	171	5.00E-28	106
maker-Contig1210-snap-gene-0.19-mRNA-1	tr|V4MWM4|V4MWM4_EUTSA	83.72	86	11	1	1	86	1	83	8.00E-45	147
maker-Contig1211-snap-gene-0.20-mRNA-1	tr|A0A087GI26|A0A087GI26_ARAAL	71.94	335	68	7	23	350	5	320	2.00E-157	454
maker-Contig1211-snap-gene-0.21-mRNA-1	tr|A0A078IVM3|A0A078IVM3_BRANA	66.67	108	35	1	1	108	1	107	3.00E-45	154
maker-Contig1211-snap-gene-0.21-mRNA-1	tr|A0A078IVM3|A0A078IVM3_BRANA	72	75	21	0	34	108	121	195	1.00E-30	116
maker-Contig1211-snap-gene-0.22-mRNA-1	sp|Q8L3R3|RFL1_ARATH	66.67	63	18	1	31	90	684	746	2.00E-15	77.4
maker-Contig1211-snap-gene-0.23-mRNA-1	tr|A0A087G5U5|A0A087G5U5_ARAAL	55.62	169	41	3	1	135	484	652	2.00E-35	135
maker-Contig1211-snap-gene-0.24-mRNA-1	sp|Q9FN30|TAT2_ARATH	95.61	410	16	2	1	408	1	410	0	803
maker-Contig1211-snap-gene-0.25-mRNA-1	tr|D7MTM1|D7MTM1_ARALL	85.33	368	44	4	1	358	1	368	0	593
maker-Contig1211-snap-gene-0.26-mRNA-1	tr|Q9FN27|Q9FN27_ARATH	77.86	271	59	1	1	270	1	271	2.00E-156	448
maker-Contig1211-snap-gene-0.27-mRNA-1	tr|W8Q2P4|W8Q2P4_ARATH	54.72	106	36	1	1	94	348	453	7.00E-28	110
maker-Contig1211-snap-gene-0.28-mRNA-1	tr|Q9FN27|Q9FN27_ARATH	72.7	348	92	1	330	674	2	349	0	535
maker-Contig1211-snap-gene-0.28-mRNA-1	tr|Q9FN27|Q9FN27_ARATH	75.53	331	80	1	1	330	1	331	0	526
maker-Contig1211-snap-gene-0.29-mRNA-1	tr|V4KVR2|V4KVR2_EUTSA	77.87	348	77	0	1	348	1	348	0	570
maker-Contig1211-snap-gene-0.30-mRNA-1	tr|Q9FN33|Q9FN33_ARATH	73.58	405	92	8	152	552	134	527	0	553
maker-Contig1211-snap-gene-0.31-mRNA-1	tr|A0A087GAV8|A0A087GAV8_ARAAL	99.22	128	1	0	1	128	1	128	1.00E-89	264
maker-Contig1211-snap-gene-0.32-mRNA-1	tr|B8XS00|B8XS00_CARHR	94.55	367	16	3	1	365	1	365	0	624
maker-Contig1212-snap-gene-0.13-mRNA-1	sp|Q9ZUI6|AP1G2_ARATH	98.1	473	9	0	1	473	1	473	0	968
maker-Contig1212-snap-gene-0.14-mRNA-1	tr|D7KXC4|D7KXC4_ARALL	91.39	302	26	0	58	359	1	302	0	566
maker-Contig1212-snap-gene-0.15-mRNA-1	tr|R0HPY9|R0HPY9_9BRAS	79.21	178	32	2	3	180	287	459	1.00E-92	289
maker-Contig1212-snap-gene-0.15-mRNA-1	tr|R0HPY9|R0HPY9_9BRAS	51.67	180	46	4	13	179	4	155	8.00E-46	165
maker-Contig1212-snap-gene-0.16-mRNA-1	tr|V4KLW3|V4KLW3_EUTSA	48.41	126	44	5	2	126	177	282	4.00E-26	105
maker-Contig1212-snap-gene-0.19-mRNA-1	tr|D7L4C1|D7L4C1_ARALL	84.29	713	95	8	1	707	1	702	0	1165
maker-Contig1213-snap-gene-0.31-mRNA-1	tr|M4CDD9|M4CDD9_BRARP	82.28	158	18	4	3	159	1	149	1.00E-78	238
maker-Contig1213-snap-gene-0.32-mRNA-1	tr|D7LYM9|D7LYM9_ARALL	82.95	475	59	7	1	455	1	473	0	769
maker-Contig1213-snap-gene-0.33-mRNA-1	tr|V4MKF7|V4MKF7_EUTSA	95.85	820	27	2	1	814	1	819	0	1619
maker-Contig1213-snap-gene-0.34-mRNA-1	tr|D7MGC0|D7MGC0_ARALL	76.21	622	112	11	1	608	1	600	0	860
maker-Contig1213-snap-gene-0.36-mRNA-1	tr|D7LYL7|D7LYL7_ARALL	93.53	170	11	0	59	228	65	234	6.00E-114	334
maker-Contig1213-snap-gene-0.37-mRNA-1	tr|A0A078IAL8|A0A078IAL8_BRANA	84.62	78	10	2	1	78	1	76	3.00E-38	129
maker-Contig1213-snap-gene-0.38-mRNA-1	sp|Q5BPJ0|TBL11_ARATH	86.49	444	58	2	1	442	1	444	0	805
maker-Contig1213-snap-gene-0.39-mRNA-1	tr|A0A078C750|A0A078C750_BRANA	88.52	453	44	1	16	460	1	453	0	822
maker-Contig1213-snap-gene-0.40-mRNA-1	tr|D7LYN3|D7LYN3_ARALL	67.94	287	59	6	1	254	1	287	2.00E-98	297
maker-Contig1213-snap-gene-0.42-mRNA-1	tr|A0A087G8G4|A0A087G8G4_ARAAL	89.4	547	32	1	1	547	1	521	0	1010
maker-Contig1213-snap-gene-0.43-mRNA-1	tr|A0A078FGM4|A0A078FGM4_BRANA	87.39	222	17	3	1	213	1	220	2.00E-126	365
maker-Contig1213-snap-gene-0.44-mRNA-1	tr|R0F5V5|R0F5V5_9BRAS	94.64	373	15	1	1	373	1	368	0	736
maker-Contig1213-snap-gene-0.45-mRNA-1	tr|D7MGB3|D7MGB3_ARALL	85.12	242	20	1	1	242	1	226	1.00E-151	431
maker-Contig1213-snap-gene-0.47-mRNA-1	tr|Q9T022|Q9T022_ARATH	79.08	153	27	2	1	151	1	150	5.00E-80	241
maker-Contig1213-snap-gene-0.48-mRNA-1	tr|Q9T023|Q9T023_ARATH	93.47	429	25	1	28	453	1	429	0	800
maker-Contig1213-snap-gene-0.50-mRNA-1	tr|R0H5I8|R0H5I8_9BRAS	90.11	546	45	5	2	540	1	544	0	1009
maker-Contig1213-snap-gene-0.51-mRNA-1	tr|D7LYL8|D7LYL8_ARALL	86.1	374	23	3	1	349	1	370	0	619
maker-Contig1214-snap-gene-0.12-mRNA-1	tr|R0ID90|R0ID90_9BRAS	84.87	271	40	1	1	270	1	271	1.00E-171	484
maker-Contig1214-snap-gene-0.15-mRNA-1	tr|V4KZC5|V4KZC5_EUTSA	92.36	275	20	1	1	275	1	274	4.00E-179	503
maker-Contig1214-snap-gene-0.16-mRNA-1	tr|V4KG05|V4KG05_EUTSA	88.38	396	42	1	1	392	1	396	0	740
maker-Contig1214-snap-gene-0.17-mRNA-1	tr|D7KJ84|D7KJ84_ARALL	78.69	793	148	5	2	779	3	789	0	1236
maker-Contig1216-snap-gene-0.17-mRNA-1	tr|R0GB58|R0GB58_9BRAS	94.73	721	35	2	9	727	25	744	0	1335
maker-Contig1216-snap-gene-0.18-mRNA-1	tr|Q9SK71|Q9SK71_ARATH	67.78	450	120	9	1	445	1	430	0	565
maker-Contig1216-snap-gene-0.19-mRNA-1	sp|F4IUG9|MYO13_ARATH	88.16	1503	152	3	9	1505	11	1493	0	2708
maker-Contig1217-snap-gene-0.11-mRNA-1	tr|A0A087GD51|A0A087GD51_ARAAL	84.42	475	67	4	3	477	6	473	0	826
maker-Contig1217-snap-gene-0.12-mRNA-1	tr|D7KYM7|D7KYM7_ARALL	72.52	604	151	9	1	594	1	599	0	900
maker-Contig1218-snap-gene-0.6-mRNA-1	tr|D7LT65|D7LT65_ARALL	95.83	144	6	0	1	144	1	144	2.00E-95	281
maker-Contig1218-snap-gene-0.8-mRNA-1	tr|A0A087GZW9|A0A087GZW9_ARAAL	93.1	116	8	0	4	119	17	132	5.00E-76	229
maker-Contig1218-snap-gene-0.9-mRNA-1	tr|V4LMX8|V4LMX8_EUTSA	100	41	0	0	27	67	24	64	5.00E-22	87.8
maker-Contig1219-snap-gene-0.11-mRNA-1	tr|A0A078JG26|A0A078JG26_BRANA	82.72	677	91	3	189	846	7	676	0	1143
maker-Contig1219-snap-gene-0.9-mRNA-1	tr|A0A078CLR8|A0A078CLR8_BRANA	62.89	97	25	4	1	91	1	92	2.00E-19	82
maker-Contig121-snap-gene-0.47-mRNA-1	tr|D7MN95|D7MN95_ARALL	84.8	171	17	4	44	206	48	217	9.00E-72	225
maker-Contig121-snap-gene-0.49-mRNA-1	tr|Q9LIM7|Q9LIM7_ARATH	76.08	807	139	13	1	796	1	764	0	1182
maker-Contig121-snap-gene-0.50-mRNA-1	tr|D7MA37|D7MA37_ARALL	99.44	180	1	0	1	180	1	180	4.00E-119	343
maker-Contig121-snap-gene-0.54-mRNA-1	tr|D7MA41|D7MA41_ARALL	72.4	221	41	2	1	201	1	221	1.00E-103	306
maker-Contig121-snap-gene-0.55-mRNA-1	tr|A0A087H922|A0A087H922_ARAAL	87.91	91	6	2	1	87	209	298	1.00E-45	155
maker-Contig121-snap-gene-0.56-mRNA-1	tr|V4KEQ5|V4KEQ5_EUTSA	96.72	122	4	0	1	122	1	122	3.00E-80	239
maker-Contig121-snap-gene-0.57-mRNA-1	tr|Q8LAR0|Q8LAR0_ARATH	93.65	362	23	0	6	367	4	365	0	710
maker-Contig121-snap-gene-0.58-mRNA-1	tr|D7MA49|D7MA49_ARALL	82.91	743	84	8	135	851	1	726	0	798
maker-Contig121-snap-gene-0.59-mRNA-1	tr|D7MA50|D7MA50_ARALL	99.26	1081	7	1	1	1080	1	1081	0	2225
maker-Contig121-snap-gene-0.60-mRNA-1	tr|B3H7L0|B3H7L0_ARATH	83.75	160	23	1	1	157	1	160	6.00E-91	270
maker-Contig121-snap-gene-0.61-mRNA-1	tr|O49358|O49358_ARATH	80.93	215	35	2	1	215	1	209	7.00E-103	308
maker-Contig121-snap-gene-0.62-mRNA-1	tr|D7MN96|D7MN96_ARALL	80.31	645	97	5	1	640	1	620	0	1025
maker-Contig121-snap-gene-0.63-mRNA-1	sp|Q6PQQ3|AIL5_ARATH	87.02	570	58	4	1	566	1	558	0	887
maker-Contig121-snap-gene-0.64-mRNA-1	tr|R0GGB7|R0GGB7_9BRAS	55.69	325	131	6	1	320	1	317	7.00E-108	327
maker-Contig121-snap-gene-0.65-mRNA-1	tr|F4JMX1|F4JMX1_ARATH	78.17	458	68	1	1	426	1	458	0	721
maker-Contig121-snap-gene-0.66-mRNA-1	sp|Q9SCX5|AKT5_ARATH	90.16	874	80	4	2	874	5	873	0	1624
maker-Contig121-snap-gene-0.67-mRNA-1	tr|D7MA42|D7MA42_ARALL	83.9	292	42	2	1	292	1	287	0	511
maker-Contig121-snap-gene-0.68-mRNA-1	tr|D7L0K5|D7L0K5_ARALL	91.3	299	25	1	20	318	1	298	0	540
maker-Contig121-snap-gene-0.69-mRNA-1	tr|D7L0K4|D7L0K4_ARALL	92.72	481	9	1	1	455	1	481	0	867
maker-Contig121-snap-gene-0.70-mRNA-1	tr|D7L0K2|D7L0K2_ARALL	93.52	694	45	0	40	733	1	694	0	1369
maker-Contig121-snap-gene-0.71-mRNA-1	tr|V4LE52|V4LE52_EUTSA	83.4	253	10	1	22	242	1	253	1.00E-150	429
maker-Contig121-snap-gene-0.72-mRNA-1	tr|Q0WP65|Q0WP65_ARATH	81.82	407	60	3	1	407	1	393	0	692
maker-Contig121-snap-gene-0.73-mRNA-1	tr|D7M8M9|D7M8M9_ARALL	63.33	409	104	5	9	373	11	417	8.00E-155	452
maker-Contig121-snap-gene-0.74-mRNA-1	sp|Q9SUV1|BRT1_ARATH	85.53	394	27	4	1	366	1	392	0	639
maker-Contig121-snap-gene-0.75-mRNA-1	tr|D7MA54|D7MA54_ARALL	77.67	309	69	0	24	332	5	313	1.00E-174	518
maker-Contig121-snap-gene-0.75-mRNA-1	tr|D7MA54|D7MA54_ARALL	65.29	363	122	2	438	796	5	367	2.00E-165	494
maker-Contig121-snap-gene-0.76-mRNA-1	tr|R0F4B4|R0F4B4_9BRAS	91.37	278	21	1	7	281	2	279	0	522
maker-Contig121-snap-gene-0.77-mRNA-1	tr|D7MA57|D7MA57_ARALL	81.97	743	121	5	1	742	1	731	0	1210
maker-Contig121-snap-gene-0.78-mRNA-1	tr|F4JU98|F4JU98_ARATH	89.47	285	30	0	30	314	150	434	5.00E-177	506
maker-Contig121-snap-gene-0.79-mRNA-1	tr|D7MA61|D7MA61_ARALL	83.54	328	44	2	2	320	3	329	0	551
maker-Contig121-snap-gene-0.80-mRNA-1	tr|Q84JY3|Q84JY3_ARATH	92.98	242	13	1	1	242	1	238	2.00E-167	471
maker-Contig1220-snap-gene-0.12-mRNA-1	tr|V4KRG9|V4KRG9_EUTSA	92.92	339	19	2	1	337	1	336	0	640
maker-Contig1221-snap-gene-0.12-mRNA-1	tr|Q9C7R9|Q9C7R9_ARATH	68.26	230	56	3	23	249	1	216	4.00E-104	309
maker-Contig1223-snap-gene-0.10-mRNA-1	sp|Q9FGF6|RGF9_ARATH	79.01	81	15	1	1	81	1	79	3.00E-37	127
maker-Contig1223-snap-gene-0.7-mRNA-1	tr|Q9T093|Q9T093_ARATH	80.27	517	99	2	1	514	1	517	0	875
maker-Contig1223-snap-gene-0.8-mRNA-1	tr|D7MSJ3|D7MSJ3_ARALL	85.13	390	44	5	1	384	1	382	2.00E-176	506
maker-Contig1223-snap-gene-0.9-mRNA-1	tr|A0A087GE63|A0A087GE63_ARAAL	95.02	422	21	0	1	422	21	442	0	833
maker-Contig1224-snap-gene-0.10-mRNA-1	tr|D7LQA9|D7LQA9_ARALL	82.69	104	9	1	2	96	213	316	4.00E-51	171
maker-Contig1224-snap-gene-0.11-mRNA-1	tr|D7L8H0|D7L8H0_ARALL	83.33	84	14	0	35	118	62	145	3.00E-39	146
maker-Contig1224-snap-gene-0.8-mRNA-1	tr|A0A096SHS2|A0A096SHS2_MAIZE	76.4	89	17	2	4	89	63	150	8.00E-40	137
maker-Contig1224-snap-gene-0.9-mRNA-1	sp|Q9S836|LAX2_ARATH	99.09	330	3	0	1	330	154	483	0	674
maker-Contig1225-snap-gene-0.18-mRNA-1	tr|R0HF37|R0HF37_9BRAS	96	75	3	0	1	75	1	75	7.00E-44	144
maker-Contig1225-snap-gene-0.20-mRNA-1	tr|D7LG56|D7LG56_ARALL	78.1	758	126	7	1	725	1	751	0	1149
maker-Contig1225-snap-gene-0.22-mRNA-1	tr|R0HZE2|R0HZE2_9BRAS	86.55	290	39	0	1	290	91	380	0	530
maker-Contig1226-snap-gene-0.12-mRNA-1	tr|V4LZ80|V4LZ80_EUTSA	80.46	829	117	3	1	792	1	821	0	1362
maker-Contig1226-snap-gene-0.12-mRNA-1	tr|V4LZ80|V4LZ80_EUTSA	63.98	422	113	3	422	805	11	431	1.00E-178	543
maker-Contig1226-snap-gene-0.13-mRNA-1	tr|R0FND2|R0FND2_9BRAS	86.83	463	42	3	1	444	1	463	0	821
maker-Contig1226-snap-gene-0.14-mRNA-1	tr|D7LUB8|D7LUB8_ARALL	94.78	115	6	0	1	115	42	156	5.00E-73	222
maker-Contig1226-snap-gene-0.15-mRNA-1	tr|R0GIZ5|R0GIZ5_9BRAS	92.76	152	10	1	1	151	1	152	3.00E-98	288
maker-Contig1226-snap-gene-0.16-mRNA-1	tr|D7KYI3|D7KYI3_ARALL	85.35	512	43	3	1	480	1	512	0	884
maker-Contig1226-snap-gene-0.17-mRNA-1	tr|D7KYI4|D7KYI4_ARALL	93.93	412	8	1	1	412	1	395	0	796
maker-Contig1226-snap-gene-0.18-mRNA-1	tr|M4CRV7|M4CRV7_BRARP	80.9	178	19	4	59	223	1	176	2.00E-95	285
maker-Contig1226-snap-gene-0.19-mRNA-1	tr|D7LUB6|D7LUB6_ARALL	91.77	231	19	0	107	337	1	231	9.00E-153	455
maker-Contig1226-snap-gene-0.19-mRNA-1	tr|D7LUB6|D7LUB6_ARALL	42.36	144	60	4	7	140	230	360	9.00E-21	99.4
maker-Contig1226-snap-gene-0.20-mRNA-1	tr|R0FNL0|R0FNL0_9BRAS	94.74	627	32	1	1	627	1	626	0	1246
maker-Contig1226-snap-gene-0.21-mRNA-1	tr|A0A087GXC6|A0A087GXC6_ARAAL	89.05	402	44	0	1	402	305	706	0	750
maker-Contig1228-snap-gene-0.10-mRNA-1	tr|R0GMX0|R0GMX0_9BRAS	87.89	223	22	2	1	218	1	223	2.00E-132	380
maker-Contig1228-snap-gene-0.6-mRNA-1	tr|R0F9K2|R0F9K2_9BRAS	97.56	82	2	0	4	85	129	210	9.00E-48	167
maker-Contig1228-snap-gene-0.7-mRNA-1	tr|V4MLE3|V4MLE3_EUTSA	89.88	405	37	4	3	405	135	537	0	746
maker-Contig1228-snap-gene-0.8-mRNA-1	tr|V4P9K9|V4P9K9_EUTSA	89.11	101	11	0	24	124	31	131	3.00E-60	189
maker-Contig1228-snap-gene-0.9-mRNA-1	tr|V4MIA9|V4MIA9_EUTSA	88.74	506	17	1	1	466	1	506	0	927
maker-Contig1229-snap-gene-0.20-mRNA-1	tr|V4MA16|V4MA16_EUTSA	86.91	833	108	1	1	833	1	832	0	1420
maker-Contig1229-snap-gene-0.21-mRNA-1	tr|D7L706|D7L706_ARALL	96.46	650	20	1	1	650	52	698	0	1286
maker-Contig1229-snap-gene-0.22-mRNA-1	tr|D7LUR2|D7LUR2_ARALL	88.92	352	22	3	38	388	1	336	0	589
maker-Contig1229-snap-gene-0.23-mRNA-1	tr|Q8LDP6|Q8LDP6_ARATH	91.18	238	20	1	1	237	1	238	4.00E-155	439
maker-Contig1229-snap-gene-0.24-mRNA-1	tr|R0HKN8|R0HKN8_9BRAS	89.05	548	59	1	16	562	1	548	0	1002
maker-Contig1229-snap-gene-0.26-mRNA-1	tr|V4NRH0|V4NRH0_EUTSA	89.53	363	38	0	367	729	19	381	0	688
maker-Contig1229-snap-gene-0.26-mRNA-1	tr|V4NRH0|V4NRH0_EUTSA	71.76	393	91	4	1	374	1	392	0	561
maker-Contig1229-snap-gene-0.26-mRNA-1	tr|V4NRH0|V4NRH0_EUTSA	47.21	358	183	4	757	1111	33	387	1.00E-105	345
maker-Contig1229-snap-gene-0.27-mRNA-1	tr|A0A087H7X7|A0A087H7X7_ARAAL	95.02	462	21	1	1	462	2	461	0	910
maker-Contig1229-snap-gene-0.29-mRNA-1	tr|V4M2Z7|V4M2Z7_EUTSA	95.45	506	21	1	1	506	1	504	0	974
maker-Contig1229-snap-gene-0.30-mRNA-1	tr|Q9S7V6|Q9S7V6_ARATH	94.23	503	22	2	1	496	1	503	0	914
maker-Contig1229-snap-gene-0.31-mRNA-1	tr|A0A078HDS6|A0A078HDS6_BRANA	89.17	803	66	5	46	827	1	803	0	1431
maker-Contig1229-snap-gene-0.33-mRNA-1	tr|Q9S7Y5|Q9S7Y5_ARATH	97.2	107	3	0	1	107	72	178	1.00E-74	227
maker-Contig1229-snap-gene-0.35-mRNA-1	tr|Q9S7W4|Q9S7W4_ARATH	92.64	326	24	0	1	326	1	326	0	631
maker-Contig1229-snap-gene-0.36-mRNA-1	tr|Q8W555|Q8W555_ARATH	94.16	497	25	3	7	502	1	494	0	821
maker-Contig122-snap-gene-0.20-mRNA-1	tr|V4LB76|V4LB76_EUTSA	47	300	135	7	56	335	85	380	8.00E-70	239
maker-Contig122-snap-gene-0.21-mRNA-1	tr|V4L870|V4L870_EUTSA	86.36	264	32	3	32	292	1	263	8.00E-162	459
maker-Contig122-snap-gene-0.22-mRNA-1	tr|D7L656|D7L656_ARALL	88.37	473	54	1	5	477	8	479	0	878
maker-Contig122-snap-gene-0.23-mRNA-1	tr|V4LB76|V4LB76_EUTSA	39.64	222	88	8	3	181	160	378	2.00E-30	124
maker-Contig122-snap-gene-0.24-mRNA-1	tr|Q9LQ37|Q9LQ37_ARATH	52.59	135	61	1	10	144	1	132	2.00E-35	135
maker-Contig122-snap-gene-0.25-mRNA-1	tr|D7MPX4|D7MPX4_ARALL	98.38	247	4	0	1	247	1	247	9.00E-179	500
maker-Contig122-snap-gene-0.26-mRNA-1	sp|Q8LAL2|IAA26_ARATH	87.82	271	24	2	3	272	5	267	2.00E-169	478
maker-Contig122-snap-gene-0.27-mRNA-1	tr|V4KFN0|V4KFN0_EUTSA	85.99	464	64	1	1	463	1	464	0	834
maker-Contig122-snap-gene-0.29-mRNA-1	tr|B9DI61|B9DI61_ARATH	72.73	44	12	0	101	144	139	182	3.00E-12	66.2
maker-Contig122-snap-gene-0.30-mRNA-1	tr|V4M0E9|V4M0E9_EUTSA	82.42	182	28	3	1	180	1	180	3.00E-97	293
maker-Contig122-snap-gene-0.31-mRNA-1	tr|R0G3X9|R0G3X9_9BRAS	93.98	498	27	1	1	498	86	580	0	912
maker-Contig122-snap-gene-0.32-mRNA-1	tr|A8MSD3|A8MSD3_ARATH	82.33	249	20	1	1	225	1	249	3.00E-145	414
maker-Contig122-snap-gene-0.33-mRNA-1	tr|D7L651|D7L651_ARALL	72.05	687	117	8	1	681	1	618	0	930
maker-Contig122-snap-gene-0.34-mRNA-1	tr|D7L654|D7L654_ARALL	94.64	783	40	2	52	832	1	783	0	1528
maker-Contig122-snap-gene-0.35-mRNA-1	tr|R0G7K2|R0G7K2_9BRAS	95.83	168	7	0	1	168	1	168	2.00E-114	330
maker-Contig122-snap-gene-1.35-mRNA-1	tr|V4M794|V4M794_EUTSA	59.21	76	26	2	1	71	45	120	2.00E-12	64.7
maker-Contig122-snap-gene-1.36-mRNA-1	tr|D7L657|D7L657_ARALL	72.93	181	37	1	32	200	1	181	2.00E-70	220
maker-Contig122-snap-gene-1.37-mRNA-1	tr|R0G2M9|R0G2M9_9BRAS	87.5	80	10	0	5	84	129	208	4.00E-42	144
maker-Contig122-snap-gene-1.38-mRNA-1	tr|D7L660|D7L660_ARALL	71.21	66	10	1	1	57	41	106	1.00E-19	85.5
maker-Contig122-snap-gene-1.41-mRNA-1	tr|R0G4I5|R0G4I5_9BRAS	88.1	504	43	6	1	494	1	497	0	769
maker-Contig122-snap-gene-1.42-mRNA-1	tr|R0I514|R0I514_9BRAS	97.45	196	5	0	1	196	15	210	3.00E-137	391
maker-Contig122-snap-gene-1.43-mRNA-1	tr|A0A087HA72|A0A087HA72_ARAAL	92.29	1128	44	5	1	1118	1	1095	0	2068
maker-Contig122-snap-gene-1.44-mRNA-1	tr|V4M7C8|V4M7C8_EUTSA	85.75	351	22	2	1	324	1	350	0	607
maker-Contig122-snap-gene-1.45-mRNA-1	sp|Q9LRZ0|TPR2_ARATH	93.23	989	45	1	1	967	143	1131	0	1885
maker-Contig122-snap-gene-1.46-mRNA-1	tr|Q94C86|Q94C86_ARATH	89.06	457	42	3	1	451	1	455	0	832
maker-Contig122-snap-gene-1.47-mRNA-1	tr|R0HK04|R0HK04_9BRAS	91.45	690	54	2	1	685	1	690	0	1229
maker-Contig122-snap-gene-1.48-mRNA-1	tr|R0I651|R0I651_9BRAS	86.84	38	5	0	46	83	149	186	8.00E-17	77
maker-Contig122-snap-gene-1.49-mRNA-1	tr|A0A087HA79|A0A087HA79_ARAAL	81.94	72	13	0	1	72	1	72	6.00E-33	119
maker-Contig122-snap-gene-1.50-mRNA-1	tr|R0G782|R0G782_9BRAS	74.12	228	55	2	130	355	17	242	6.00E-116	345
maker-Contig122-snap-gene-1.50-mRNA-1	tr|R0G782|R0G782_9BRAS	66.51	212	68	2	1	212	10	218	2.00E-87	272
maker-Contig122-snap-gene-1.52-mRNA-1	sp|Q9LUR0|CNDH2_ARATH	82.43	683	113	2	1	676	1	683	0	1154
maker-Contig122-snap-gene-1.53-mRNA-1	tr|V4M0C7|V4M0C7_EUTSA	82	639	96	2	1	620	1	639	0	1044
maker-Contig122-snap-gene-1.54-mRNA-1	tr|D7L681|D7L681_ARALL	83.54	820	109	7	1	805	1	809	0	1269
maker-Contig122-snap-gene-1.56-mRNA-1	tr|Q0WPA1|Q0WPA1_ARATH	85.79	190	18	4	1	181	1	190	1.00E-87	263
maker-Contig122-snap-gene-1.57-mRNA-1	sp|Q8VZF1|AEE7_ARATH	93.11	566	39	0	2	567	4	569	0	1114
maker-Contig122-snap-gene-1.58-mRNA-1	sp|Q9LSP9|CTL2_ARATH	94.94	257	13	0	1	257	1	257	1.00E-175	496
maker-Contig1230-snap-gene-0.10-mRNA-1	tr|D7LNT6|D7LNT6_ARALL	95.9	317	13	0	1	317	1	317	0	647
maker-Contig1230-snap-gene-0.11-mRNA-1	tr|V4MM97|V4MM97_EUTSA	86.49	74	10	0	5	78	150	223	5.00E-37	130
maker-Contig1230-snap-gene-0.12-mRNA-1	tr|D7LNT4|D7LNT4_ARALL	83.69	141	18	1	2	142	13	148	2.00E-84	255
maker-Contig1232-snap-gene-0.17-mRNA-1	tr|V4MAX4|V4MAX4_EUTSA	80.09	211	42	0	1	211	1	211	3.00E-125	361
maker-Contig1232-snap-gene-0.18-mRNA-1	tr|R0F5B0|R0F5B0_9BRAS	95.99	449	18	0	10	458	4	452	0	893
maker-Contig1232-snap-gene-0.19-mRNA-1	tr|D7MF37|D7MF37_ARALL	87.1	558	57	2	1	554	1	547	0	1001
maker-Contig1232-snap-gene-0.20-mRNA-1	sp|Q9M7I9|STEP1_ARATH	77.45	102	14	3	3	98	14	112	1.00E-43	147
maker-Contig1232-snap-gene-0.23-mRNA-1	tr|A0A0A0K4M7|A0A0A0K4M7_CUCSA	67.74	248	73	3	13	255	25	270	9.00E-114	336
maker-Contig1232-snap-gene-0.24-mRNA-1	tr|R0GHI3|R0GHI3_9BRAS	97.99	548	11	0	111	658	55	602	0	1084
maker-Contig1232-snap-gene-0.25-mRNA-1	tr|V4MBD9|V4MBD9_EUTSA	88.37	258	27	2	1	255	1	258	1.00E-161	457
maker-Contig1232-snap-gene-0.26-mRNA-1	tr|C0LGS1|C0LGS1_ARATH	83.4	753	105	4	1	738	1	748	0	1243
maker-Contig1232-snap-gene-0.27-mRNA-1	tr|R0H0B8|R0H0B8_9BRAS	89.08	357	13	1	1	331	1	357	0	643
maker-Contig1233-snap-gene-0.4-mRNA-1	tr|D7LNV4|D7LNV4_ARALL	64.67	351	111	2	1	351	1	338	4.00E-161	468
maker-Contig1234-snap-gene-0.22-mRNA-1	tr|F4HZ48|F4HZ48_ARATH	65.14	568	177	11	1	562	1	553	0	668
maker-Contig1234-snap-gene-0.23-mRNA-1	sp|Q9LQZ7|BBX21_ARATH	84.12	340	38	6	1	334	1	330	0	521
maker-Contig1234-snap-gene-0.24-mRNA-1	tr|Q9SV69|Q9SV69_ARATH	86.14	368	47	3	1	364	1	368	0	639
maker-Contig1234-snap-gene-0.26-mRNA-1	tr|D7KSQ1|D7KSQ1_ARALL	97.95	391	8	0	1	391	1	391	0	783
maker-Contig1234-snap-gene-0.27-mRNA-1	tr|D7KSQ3|D7KSQ3_ARALL	81.44	264	45	3	1	264	1	260	3.00E-149	426
maker-Contig1234-snap-gene-0.28-mRNA-1	sp|Q9LQZ5|SRS5_ARATH	91.43	350	19	5	1	345	1	344	0	606
maker-Contig1235-snap-gene-0.12-mRNA-1	tr|Q9MAR1|Q9MAR1_ARATH	27.76	580	253	13	5	515	87	569	3.00E-41	162
maker-Contig1235-snap-gene-0.14-mRNA-1	tr|V4NQI0|V4NQI0_EUTSA	51.6	374	129	8	266	587	1	374	9.00E-104	327
maker-Contig1235-snap-gene-0.14-mRNA-1	tr|V4NQI0|V4NQI0_EUTSA	49.28	276	95	5	1	231	47	322	2.00E-72	245
maker-Contig1236-snap-gene-0.6-mRNA-1	tr|A0A087GC22|A0A087GC22_ARAAL	87.84	74	9	0	1	74	78	151	2.00E-38	133
maker-Contig1236-snap-gene-0.7-mRNA-1	tr|D7MRT2|D7MRT2_ARALL	47.37	228	67	9	64	244	35	256	3.00E-37	140
maker-Contig1236-snap-gene-0.8-mRNA-1	tr|V4KQ02|V4KQ02_EUTSA	92.45	371	26	2	1	371	1	369	0	702
maker-Contig1236-snap-gene-0.9-mRNA-1	tr|D7MRS6|D7MRS6_ARALL	85.19	135	19	1	1	134	1	135	1.00E-68	211
maker-Contig1237-snap-gene-0.10-mRNA-1	tr|D7LCG8|D7LCG8_ARALL	93.73	510	32	0	1	510	2	511	0	1002
maker-Contig1237-snap-gene-0.11-mRNA-1	tr|V4LHA8|V4LHA8_EUTSA	97.84	231	5	0	1	231	1	231	7.00E-164	461
maker-Contig1237-snap-gene-0.12-mRNA-1	tr|V4L9W3|V4L9W3_EUTSA	92.02	401	15	1	1	384	1	401	0	766
maker-Contig1238-snap-gene-0.4-mRNA-1	tr|D7LFD9|D7LFD9_ARALL	89.5	419	31	3	1	416	1	409	0	710
maker-Contig123-snap-gene-0.20-mRNA-1	sp|Q24JN5|P4H5_ARATH	97.25	291	8	0	1	291	1	291	0	586
maker-Contig123-snap-gene-0.21-mRNA-1	tr|D7LH19|D7LH19_ARALL	95.19	395	13	3	1	394	1	390	0	759
maker-Contig123-snap-gene-0.22-mRNA-1	tr|D7L9H9|D7L9H9_ARALL	94.83	232	12	0	2	233	5	236	4.00E-159	451
maker-Contig123-snap-gene-0.23-mRNA-1	tr|R0I481|R0I481_9BRAS	89.32	515	52	2	1	515	1	512	0	906
maker-Contig123-snap-gene-0.24-mRNA-1	tr|V4MDX3|V4MDX3_EUTSA	56.35	362	119	11	1	341	1	344	2.00E-113	342
maker-Contig123-snap-gene-0.25-mRNA-1	tr|R0HS45|R0HS45_9BRAS	94.54	788	42	1	1	787	1	788	0	1543
maker-Contig123-snap-gene-0.27-mRNA-1	tr|R0I666|R0I666_9BRAS	84.18	904	109	10	3	884	136	1027	0	1417
maker-Contig123-snap-gene-0.28-mRNA-1	tr|Q8L8C2|Q8L8C2_ARATH	83.45	284	44	1	1	284	1	281	7.00E-175	493
maker-Contig123-snap-gene-0.29-mRNA-1	tr|A0A078IVU0|A0A078IVU0_BRANA	80.86	162	31	0	1	162	1	162	4.00E-89	265
maker-Contig123-snap-gene-0.30-mRNA-1	tr|Q6NQN8|Q6NQN8_ARATH	83.74	246	39	1	210	454	3	248	3.00E-132	390
maker-Contig123-snap-gene-0.30-mRNA-1	tr|Q6NQN8|Q6NQN8_ARATH	79.21	178	37	0	8	185	3	180	3.00E-100	308
maker-Contig123-snap-gene-0.32-mRNA-1	sp|Q9SXL4|AHK1_ARATH	91.07	1210	99	3	1	1204	1	1207	0	2288
maker-Contig123-snap-gene-1.33-mRNA-1	sp|O48822|Y2794_ARATH	78.85	208	38	3	1	203	1	207	2.00E-94	283
maker-Contig123-snap-gene-1.34-mRNA-1	tr|F4J938|F4J938_ARATH	83.59	329	52	2	1	328	1	328	0	577
maker-Contig123-snap-gene-1.37-mRNA-1	tr|D7LAB6|D7LAB6_ARALL	88.03	451	42	3	7	448	3	450	0	798
maker-Contig123-snap-gene-1.38-mRNA-1	sp|F4IPI4|STR17_ARATH	77.36	159	33	2	1	159	1	156	1.00E-81	246
maker-Contig123-snap-gene-1.40-mRNA-1	tr|D7LAC4|D7LAC4_ARALL	89.71	486	40	1	6	491	1	476	0	904
maker-Contig123-snap-gene-1.41-mRNA-1	tr|F4IPJ1|F4IPJ1_ARATH	96.98	3812	91	3	26	3815	1	3810	0	7638
maker-Contig123-snap-gene-1.42-mRNA-1	tr|A0A078HLE0|A0A078HLE0_BRANA	75.39	317	57	10	1	311	1	302	5.00E-163	465
maker-Contig123-snap-gene-1.43-mRNA-1	tr|Q9SL49|Q9SL49_ARATH	79.76	509	82	9	1	492	1	505	0	760
maker-Contig123-snap-gene-1.44-mRNA-1	tr|D7LAD1|D7LAD1_ARALL	88.81	268	30	0	45	312	1	268	1.00E-177	501
maker-Contig123-snap-gene-1.46-mRNA-1	tr|D7L4E0|D7L4E0_ARALL	69.09	165	37	1	1	165	1	151	4.00E-69	214
maker-Contig123-snap-gene-1.47-mRNA-1	tr|K7KAI3|K7KAI3_SOYBN	41.67	120	58	4	13	121	99	217	4.00E-15	74.7
maker-Contig123-snap-gene-1.48-mRNA-1	tr|R0GTS4|R0GTS4_9BRAS	31.69	142	48	5	2	96	205	344	4.00E-09	59.3
maker-Contig123-snap-gene-1.49-mRNA-1	tr|M4F7B7|M4F7B7_BRARP	51.39	144	56	2	1	130	186	329	5.00E-34	132
maker-Contig123-snap-gene-1.50-mRNA-1	tr|R0I7U1|R0I7U1_9BRAS	84.77	151	20	1	1	148	5	155	2.00E-89	265
maker-Contig123-snap-gene-1.51-mRNA-1	tr|B4X949|B4X949_DESSO	82.73	388	56	2	1	388	1	377	0	659
maker-Contig1240-snap-gene-0.10-mRNA-1	sp|Q9FLA1|FDL35_ARATH	51.36	440	158	15	3	395	4	434	7.00E-112	343
maker-Contig1240-snap-gene-0.11-mRNA-1	sp|Q8H2D5|POLH_ARATH	87.95	672	64	1	1	655	1	672	0	1210
maker-Contig1240-snap-gene-0.12-mRNA-1	tr|V4KNV2|V4KNV2_EUTSA	96.02	251	10	0	3	253	1	251	0	506
maker-Contig1240-snap-gene-0.8-mRNA-1	sp|A3EWL3|REV1_ARATH	86.34	1003	124	4	31	1022	30	1030	0	1772
maker-Contig1240-snap-gene-0.9-mRNA-1	tr|D7MLH7|D7MLH7_ARALL	94.44	306	17	0	2	307	3	308	0	597
maker-Contig1241-snap-gene-0.15-mRNA-1	tr|M4EZQ2|M4EZQ2_BRARP	84.02	532	72	5	1	529	1	522	0	866
maker-Contig1241-snap-gene-0.16-mRNA-1	tr|E4MX37|E4MX37_THEHA	85.99	421	46	6	1	410	1	419	0	703
maker-Contig1241-snap-gene-0.21-mRNA-1	tr|D7MJI6|D7MJI6_ARALL	39.38	160	77	5	10	154	105	259	8.00E-20	90.1
maker-Contig1241-snap-gene-0.22-mRNA-1	tr|Q9LVI9|Q9LVI9_ARATH	95.55	427	18	1	1	427	1	426	0	855
maker-Contig1241-snap-gene-0.23-mRNA-1	tr|D7L7W5|D7L7W5_ARALL	92.54	335	24	1	1	334	1	335	0	647
maker-Contig1241-snap-gene-0.24-mRNA-1	tr|V4LCI5|V4LCI5_EUTSA	93.02	129	9	0	1	129	1	129	2.00E-84	251
maker-Contig1242-snap-gene-0.14-mRNA-1	tr|D7M1N7|D7M1N7_ARALL	94.46	560	30	1	1	560	1	559	0	1093
maker-Contig1242-snap-gene-0.15-mRNA-1	tr|R0HBI4|R0HBI4_9BRAS	76.66	347	69	6	1	338	1	344	1.00E-179	510
maker-Contig1242-snap-gene-0.16-mRNA-1	tr|D7M1N4|D7M1N4_ARALL	75.53	282	58	4	1	280	1	273	3.00E-146	420
maker-Contig1242-snap-gene-0.17-mRNA-1	sp|O80813|YC20L_ARATH	87.88	198	19	2	1	194	1	197	1.00E-119	346
maker-Contig1242-snap-gene-0.18-mRNA-1	tr|A0A078I7P9|A0A078I7P9_BRANA	87.87	503	56	2	1	498	1	503	0	922
maker-Contig1242-snap-gene-0.19-mRNA-1	tr|D7M1N8|D7M1N8_ARALL	88.69	398	34	1	1	387	1	398	0	736
maker-Contig1242-snap-gene-0.20-mRNA-1	tr|D7M1N3|D7M1N3_ARALL	85.5	1069	146	7	1	1066	1	1063	0	1780
maker-Contig1242-snap-gene-0.21-mRNA-1	tr|V4KWW3|V4KWW3_EUTSA	97.5	240	6	0	1	240	1	240	4.00E-174	488
maker-Contig1242-snap-gene-0.22-mRNA-1	tr|R0HAW0|R0HAW0_9BRAS	83.95	405	61	3	1	401	1	405	0	658
maker-Contig1242-snap-gene-0.23-mRNA-1	tr|A0A087GCN2|A0A087GCN2_ARAAL	91.88	4716	368	5	1	4702	1	4715	0	8807
maker-Contig1242-snap-gene-0.24-mRNA-1	tr|V4MKC1|V4MKC1_EUTSA	97.26	329	9	0	9	337	74	402	0	659
maker-Contig1242-snap-gene-0.25-mRNA-1	tr|D7KRV3|D7KRV3_ARALL	95.09	346	6	3	1	343	1	338	0	648
maker-Contig1244-snap-gene-0.17-mRNA-1	tr|D7MVF7|D7MVF7_ARALL	71.82	181	39	3	18	188	16	194	2.00E-84	259
maker-Contig1245-snap-gene-0.8-mRNA-1	tr|Q9C8V2|Q9C8V2_ARATH	65.75	254	55	2	18	271	1	222	3.00E-104	314
maker-Contig1245-snap-gene-0.9-mRNA-1	tr|D7LA69|D7LA69_ARALL	98.16	163	3	0	1	163	63	225	6.00E-110	323
maker-Contig1246-snap-gene-0.10-mRNA-1	sp|Q9C9M0|SINL4_ARATH	73.94	330	84	2	314	642	1	329	2.00E-164	482
maker-Contig1246-snap-gene-0.10-mRNA-1	sp|Q9C9M0|SINL4_ARATH	47.66	321	158	6	1	312	1	320	2.00E-87	284
maker-Contig1246-snap-gene-0.11-mRNA-1	sp|Q9SXJ6|CLPP3_ARATH	92.88	309	22	0	1	309	1	309	0	592
maker-Contig1247-snap-gene-0.8-mRNA-1	tr|V4L0T1|V4L0T1_EUTSA	95.48	686	29	1	1	684	1	686	0	1357
maker-Contig1248-snap-gene-0.6-mRNA-1	tr|V4KF20|V4KF20_EUTSA	84.97	459	63	4	1	454	1	458	0	822
maker-Contig1248-snap-gene-0.7-mRNA-1	tr|M4CJC8|M4CJC8_BRARP	51.88	133	47	4	18	146	38	157	1.00E-30	117
maker-Contig1249-snap-gene-0.15-mRNA-1	sp|Q8RWU4|ATML1_ARATH	90.55	677	11	2	1	624	1	677	0	1261
maker-Contig1249-snap-gene-0.16-mRNA-1	tr|D7MEP5|D7MEP5_ARALL	80.93	540	86	2	1	540	1	523	0	902
maker-Contig1249-snap-gene-0.17-mRNA-1	tr|R0F7L6|R0F7L6_9BRAS	76.81	138	30	2	1	137	26	162	2.00E-65	204
maker-Contig1249-snap-gene-0.18-mRNA-1	sp|Q9SVS8|G3OX3_ARATH	88.89	351	35	2	1	349	1	349	0	642
maker-Contig1249-snap-gene-0.19-mRNA-1	tr|D7MEQ1|D7MEQ1_ARALL	73.97	242	46	1	1	225	236	477	3.00E-118	355
maker-Contig1249-snap-gene-0.20-mRNA-1	tr|D7MEQ1|D7MEQ1_ARALL	86.8	197	26	0	3	199	6	202	3.00E-121	361
maker-Contig1249-snap-gene-0.21-mRNA-1	tr|A0A078E9E9|A0A078E9E9_BRANA	86.92	130	17	0	1	130	1	130	8.00E-68	211
maker-Contig1249-snap-gene-0.22-mRNA-1	tr|D7ME89|D7ME89_ARALL	90.14	730	54	1	15	726	1	730	0	1348
maker-Contig1249-snap-gene-0.23-mRNA-1	tr|E4MYG0|E4MYG0_THEHA	86.19	181	19	3	26	205	327	502	2.00E-103	315
maker-Contig1249-snap-gene-0.24-mRNA-1	sp|Q9SVS0|PUS6_ARATH	90.34	466	40	2	6	470	11	472	0	880
maker-Contig1249-snap-gene-0.26-mRNA-1	tr|V4MIL9|V4MIL9_EUTSA	89.29	495	49	1	1	491	1	495	0	915
maker-Contig1249-snap-gene-0.27-mRNA-1	tr|R0H1I6|R0H1I6_9BRAS	98.99	1188	12	0	1	1188	1	1188	0	2471
maker-Contig1249-snap-gene-0.28-mRNA-1	tr|D7MEQ6|D7MEQ6_ARALL	94.38	587	33	0	1	587	1	587	0	1130
maker-Contig124-snap-gene-0.40-mRNA-1	tr|D4NZH6|D4NZH6_BRANA	72.79	147	31	3	1	142	1	143	8.00E-51	174
maker-Contig124-snap-gene-0.41-mRNA-1	tr|D7KUR5|D7KUR5_ARALL	99.5	199	1	0	1	199	134	332	6.00E-148	423
maker-Contig124-snap-gene-0.42-mRNA-1	tr|D7MKQ5|D7MKQ5_ARALL	94.92	177	9	0	1	177	1	177	3.00E-122	351
maker-Contig124-snap-gene-0.43-mRNA-1	sp|Q0WPX7|BAG2_ARATH	73.97	292	50	4	1	273	1	285	6.00E-146	419
maker-Contig124-snap-gene-0.44-mRNA-1	tr|D7MLA9|D7MLA9_ARALL	90.17	356	34	1	1	356	2	356	0	647
maker-Contig124-snap-gene-0.45-mRNA-1	tr|Q9FIS1|Q9FIS1_ARATH	88.04	209	23	2	1	207	1	209	1.00E-126	364
maker-Contig124-snap-gene-0.46-mRNA-1	tr|R0H4V4|R0H4V4_9BRAS	70.14	797	158	9	1	733	177	957	0	1026
maker-Contig124-snap-gene-0.47-mRNA-1	tr|R0F5S8|R0F5S8_9BRAS	95.12	287	14	0	1	287	1	287	0	565
maker-Contig124-snap-gene-0.48-mRNA-1	tr|R0H133|R0H133_9BRAS	92.17	281	22	0	1	281	1	281	0	548
maker-Contig124-snap-gene-0.49-mRNA-1	tr|D7KUR2|D7KUR2_ARALL	93.75	320	20	0	1	320	1	320	0	630
maker-Contig124-snap-gene-0.51-mRNA-1	tr|D7MKQ6|D7MKQ6_ARALL	88.58	429	41	3	96	518	3	429	0	754
maker-Contig124-snap-gene-0.52-mRNA-1	tr|D7MLA0|D7MLA0_ARALL	82.02	406	45	5	1	388	1	396	0	565
maker-Contig124-snap-gene-0.54-mRNA-1	tr|Q94EI5|Q94EI5_ARATH	88.66	344	38	1	1	344	1	343	0	650
maker-Contig124-snap-gene-0.55-mRNA-1	tr|D7MLA7|D7MLA7_ARALL	88.34	223	25	1	1	222	1	223	2.00E-139	399
maker-Contig124-snap-gene-0.57-mRNA-1	tr|R0H0E0|R0H0E0_9BRAS	91.33	323	28	0	1	323	1	323	0	613
maker-Contig1250-snap-gene-0.22-mRNA-1	tr|Q8RXQ2|Q8RXQ2_ARATH	92.33	287	20	1	1	285	1	287	0	533
maker-Contig1250-snap-gene-0.23-mRNA-1	tr|R0HFX1|R0HFX1_9BRAS	86.69	263	31	3	1	261	1	261	4.00E-158	448
maker-Contig1250-snap-gene-0.24-mRNA-1	tr|D7LGI7|D7LGI7_ARALL	91.84	380	31	0	1	380	1	380	0	709
maker-Contig1250-snap-gene-0.25-mRNA-1	tr|D7LGJ6|D7LGJ6_ARALL	89.83	403	39	2	1	402	1	402	0	754
maker-Contig1250-snap-gene-0.26-mRNA-1	tr|V4MJM8|V4MJM8_EUTSA	96.53	576	20	0	1	576	1	576	0	1155
maker-Contig1250-snap-gene-0.27-mRNA-1	tr|D7LGJ4|D7LGJ4_ARALL	96.44	253	9	0	1	253	1	253	1.00E-179	502
maker-Contig1250-snap-gene-0.28-mRNA-1	tr|V4MC59|V4MC59_EUTSA	100	149	0	0	1	149	1	149	2.00E-103	302
maker-Contig1250-snap-gene-0.28-mRNA-1	tr|V4MC59|V4MC59_EUTSA	44.3	79	43	1	1	78	73	151	1.00E-11	64.7
maker-Contig1250-snap-gene-0.29-mRNA-1	tr|Q84K50|Q84K50_ARATH	55.09	167	56	2	19	166	56	222	1.00E-46	162
maker-Contig1250-snap-gene-0.30-mRNA-1	sp|Q8S9M4|PP198_ARATH	93.85	65	4	0	57	121	586	650	9.00E-38	140
maker-Contig1250-snap-gene-0.31-mRNA-1	sp|Q8S9M4|PP198_ARATH	83.54	650	43	2	1	586	1	650	0	1084
maker-Contig1250-snap-gene-0.32-mRNA-1	sp|O80678|UBA2B_ARATH	82.44	450	60	4	3	435	2	449	0	736
maker-Contig1250-snap-gene-0.33-mRNA-1	tr|R0HM24|R0HM24_9BRAS	86.07	366	28	5	1	353	1	356	0	627
maker-Contig1250-snap-gene-0.34-mRNA-1	tr|D7LGI5|D7LGI5_ARALL	86.33	461	58	1	1	456	1	461	0	823
maker-Contig1250-snap-gene-0.36-mRNA-1	tr|A0A078JNF8|A0A078JNF8_BRANA	57.14	77	32	1	4	80	3	78	3.00E-23	91.7
maker-Contig1250-snap-gene-0.37-mRNA-1	tr|V4LHQ0|V4LHQ0_EUTSA	53.01	83	38	1	5	87	1	82	7.00E-21	85.9
maker-Contig1251-snap-gene-0.11-mRNA-1	tr|V4L2Y5|V4L2Y5_EUTSA	49.58	355	48	10	6	231	642	994	8.00E-75	254
maker-Contig1251-snap-gene-0.12-mRNA-1	tr|V4L2Y5|V4L2Y5_EUTSA	68.97	87	6	2	1	69	1070	1153	2.00E-26	108
maker-Contig1251-snap-gene-0.13-mRNA-1	tr|D7KNW6|D7KNW6_ARALL	84.49	303	43	4	1	301	1	301	1.00E-170	484
maker-Contig1251-snap-gene-0.14-mRNA-1	tr|D7KNW9|D7KNW9_ARALL	98.27	405	7	0	1	405	74	478	0	793
maker-Contig1251-snap-gene-0.15-mRNA-1	tr|D7KNX0|D7KNX0_ARALL	89.74	156	11	2	1	156	1	151	7.00E-64	201
maker-Contig1251-snap-gene-0.16-mRNA-1	tr|F4HVA0|F4HVA0_ARATH	96.34	437	16	0	1	437	18	454	0	874
maker-Contig1251-snap-gene-0.17-mRNA-1	tr|R0IHL9|R0IHL9_9BRAS	91.26	389	29	2	5	391	4	389	0	713
maker-Contig1251-snap-gene-0.18-mRNA-1	tr|V4KIW2|V4KIW2_EUTSA	95.3	319	15	0	1	319	31	349	0	639
maker-Contig1251-snap-gene-0.19-mRNA-1	tr|Q67Z40|Q67Z40_ARATH	93.44	305	15	4	1	304	1	301	0	521
maker-Contig1252-snap-gene-0.5-mRNA-1	tr|D7KL63|D7KL63_ARALL	88.36	292	34	0	1	292	1	292	0	521
maker-Contig1252-snap-gene-0.6-mRNA-1	sp|Q9LQM1|FBD39_ARATH	52.45	429	160	10	18	411	1	420	2.00E-120	366
maker-Contig1252-snap-gene-0.7-mRNA-1	tr|D7KL65|D7KL65_ARALL	60.57	246	87	4	11	253	12	250	1.00E-85	263
maker-Contig1255-snap-gene-0.5-mRNA-1	tr|D7LNI6|D7LNI6_ARALL	81.61	348	64	0	1	348	1	348	0	595
maker-Contig1256-snap-gene-0.10-mRNA-1	tr|E0Y417|E0Y417_ARATH	88.52	775	67	5	1	774	1	754	0	1325
maker-Contig1256-snap-gene-0.11-mRNA-1	tr|Q9ZNS2|Q9ZNS2_ARATH	91.71	591	49	0	1	591	1	591	0	1140
maker-Contig1256-snap-gene-0.12-mRNA-1	tr|V4L321|V4L321_EUTSA	94.38	463	26	0	1	463	1	463	0	860
maker-Contig1256-snap-gene-0.13-mRNA-1	tr|R0FIV4|R0FIV4_9BRAS	42.64	387	138	13	9	376	645	966	4.00E-64	231
maker-Contig1256-snap-gene-0.8-mRNA-1	tr|Q8S9K9|Q8S9K9_ARATH	94.94	316	10	2	1	316	1	310	0	615
maker-Contig1257-snap-gene-0.17-mRNA-1	tr|A0A078FVD5|A0A078FVD5_BRANA	86.23	167	23	0	1	167	1	167	7.00E-101	302
maker-Contig1257-snap-gene-0.18-mRNA-1	tr|D7LX21|D7LX21_ARALL	88.62	325	37	0	1	325	1	325	0	606
maker-Contig1257-snap-gene-0.19-mRNA-1	tr|V4LPI3|V4LPI3_EUTSA	77.62	554	112	3	16	568	1	543	0	844
maker-Contig1257-snap-gene-0.20-mRNA-1	tr|D7LX25|D7LX25_ARALL	87.6	121	14	1	1	121	1	120	1.00E-68	210
maker-Contig1257-snap-gene-0.21-mRNA-1	tr|R0HH59|R0HH59_9BRAS	90.41	146	14	0	11	156	2	147	4.00E-92	272
maker-Contig1257-snap-gene-0.24-mRNA-1	tr|R0GRS9|R0GRS9_9BRAS	98.48	329	5	0	1	329	1	329	0	667
maker-Contig1257-snap-gene-0.25-mRNA-1	tr|R0FJA2|R0FJA2_9BRAS	94.91	432	22	0	1	432	1	432	0	808
maker-Contig1258-snap-gene-0.7-mRNA-1	tr|V4MKM9|V4MKM9_EUTSA	92.58	310	23	0	192	501	4	313	0	600
maker-Contig1258-snap-gene-0.7-mRNA-1	tr|V4MKM9|V4MKM9_EUTSA	49.3	215	76	4	70	262	1	204	5.00E-52	186
maker-Contig1258-snap-gene-0.8-mRNA-1	tr|R0IIS8|R0IIS8_9BRAS	81.23	261	42	2	32	285	13	273	7.00E-150	431
maker-Contig1259-snap-gene-0.16-mRNA-1	tr|A0A078GIA8|A0A078GIA8_BRANA	88.46	156	18	0	1	156	1	156	6.00E-86	257
maker-Contig1259-snap-gene-0.18-mRNA-1	sp|Q9LUM6|FB157_ARATH	67.75	369	114	4	1	366	1	367	0	516
maker-Contig1259-snap-gene-0.19-mRNA-1	sp|Q3EBY8|FB111_ARATH	52.74	419	165	5	32	420	3	418	6.00E-133	410
maker-Contig1259-snap-gene-0.19-mRNA-1	sp|Q3EBY8|FB111_ARATH	45.35	419	170	9	419	782	7	421	2.00E-96	315
maker-Contig1259-snap-gene-0.20-mRNA-1	tr|D7L7C2|D7L7C2_ARALL	96.75	246	7	1	1	245	1	246	1.00E-178	499
maker-Contig1259-snap-gene-0.21-mRNA-1	tr|D7L9H4|D7L9H4_ARALL	96.34	547	19	1	1	547	1	546	0	1095
maker-Contig1259-snap-gene-0.22-mRNA-1	sp|Q8GXB1|U548_ARATH	95.12	205	10	0	1	205	1	205	6.00E-146	413
maker-Contig1259-snap-gene-0.23-mRNA-1	tr|D7MVA0|D7MVA0_ARALL	50.22	227	54	9	1	201	1	194	5.00E-49	169
maker-Contig125-snap-gene-0.51-mRNA-1	sp|Q8VYI9|NLTL5_ARATH	80.13	156	30	1	3	158	8	162	3.00E-69	216
maker-Contig125-snap-gene-0.52-mRNA-1	sp|Q9FMJ0|P4KB1_ARATH	95.54	1121	50	0	1	1121	1	1121	0	2153
maker-Contig125-snap-gene-0.53-mRNA-1	tr|R0GQY9|R0GQY9_9BRAS	80.27	365	62	4	36	391	1	364	0	578
maker-Contig125-snap-gene-0.54-mRNA-1	tr|D7MQK5|D7MQK5_ARALL	84.22	583	24	3	1	528	1	570	0	979
maker-Contig125-snap-gene-0.55-mRNA-1	tr|D7MQK4|D7MQK4_ARALL	95.91	171	6	1	1	170	1	171	1.00E-115	333
maker-Contig125-snap-gene-0.57-mRNA-1	tr|D7MQK1|D7MQK1_ARALL	88.56	236	26	1	3	238	2	236	4.00E-150	426
maker-Contig125-snap-gene-0.58-mRNA-1	tr|Q8RX26|Q8RX26_ARATH	90.46	367	31	1	8	370	1	367	0	696
maker-Contig125-snap-gene-0.59-mRNA-1	tr|D7MQJ5|D7MQJ5_ARALL	87.07	1114	123	6	49	1158	1	1097	0	1917
maker-Contig125-snap-gene-0.60-mRNA-1	tr|R0GPX5|R0GPX5_9BRAS	89.2	500	47	2	7	499	1	500	0	906
maker-Contig125-snap-gene-0.61-mRNA-1	tr|D7MQI9|D7MQI9_ARALL	92.11	76	6	0	1	76	1	76	2.00E-29	107
maker-Contig125-snap-gene-0.62-mRNA-1	tr|M4F9J4|M4F9J4_BRARP	92.06	466	35	1	1	466	1	464	0	891
maker-Contig125-snap-gene-0.64-mRNA-1	tr|V4MJJ1|V4MJJ1_EUTSA	96.02	427	10	1	1	420	13	439	0	833
maker-Contig125-snap-gene-0.66-mRNA-1	tr|R0GD88|R0GD88_9BRAS	61.11	522	179	7	508	1021	15	520	0	602
maker-Contig125-snap-gene-0.66-mRNA-1	tr|R0GD88|R0GD88_9BRAS	55.45	532	185	14	1	503	1	509	1.00E-168	513
maker-Contig125-snap-gene-0.68-mRNA-1	tr|A0A078IBT9|A0A078IBT9_BRANA	82.57	109	17	2	1	109	1	107	3.00E-54	174
maker-Contig125-snap-gene-0.69-mRNA-1	tr|V4LRQ4|V4LRQ4_EUTSA	81.37	483	89	1	19	500	19	501	0	827
maker-Contig125-snap-gene-0.70-mRNA-1	tr|F4J938|F4J938_ARATH	84.15	328	49	2	1	327	1	326	0	585
maker-Contig125-snap-gene-0.70-mRNA-1	tr|F4J938|F4J938_ARATH	77.53	356	52	4	581	935	1	329	0	558
maker-Contig125-snap-gene-0.72-mRNA-1	tr|K7V663|K7V663_MAIZE	65.67	134	31	5	1	122	1	131	4.00E-47	156
maker-Contig125-snap-gene-0.73-mRNA-1	tr|R0HGE4|R0HGE4_9BRAS	100	377	0	0	1	377	1	377	0	785
maker-Contig125-snap-gene-0.74-mRNA-1	tr|V4KJZ5|V4KJZ5_EUTSA	87.83	863	65	2	5	859	1	831	0	1548
maker-Contig125-snap-gene-0.75-mRNA-1	sp|O49623|DPNP2_ARATH	91.07	347	31	0	354	700	1	347	0	646
maker-Contig125-snap-gene-0.75-mRNA-1	sp|O49623|DPNP2_ARATH	69.6	329	100	0	21	349	7	335	3.00E-154	459
maker-Contig125-snap-gene-0.77-mRNA-1	tr|D7MQJ6|D7MQJ6_ARALL	96.18	1074	37	2	1	1073	22	1092	0	2145
maker-Contig125-snap-gene-0.78-mRNA-1	tr|Q9LVN9|Q9LVN9_ARATH	92.43	687	37	4	18	689	19	705	0	1293
maker-Contig125-snap-gene-0.79-mRNA-1	sp|Q9LVP1|TOP3A_ARATH	93.2	868	53	1	1	868	59	920	0	1647
maker-Contig125-snap-gene-0.80-mRNA-1	sp|Q8GXN6|VP201_ARATH	96.35	219	8	0	1	219	1	219	3.00E-145	412
maker-Contig125-snap-gene-0.82-mRNA-1	tr|D7MQI2|D7MQI2_ARALL	92.28	920	39	1	1	888	1	920	0	1762
maker-Contig125-snap-gene-0.83-mRNA-1	tr|R0GP78|R0GP78_9BRAS	86.64	741	47	3	657	1346	1	740	0	1326
maker-Contig125-snap-gene-0.83-mRNA-1	tr|R0GP78|R0GP78_9BRAS	45.41	676	333	6	13	655	61	733	0	591
maker-Contig125-snap-gene-0.84-mRNA-1	tr|R0GMM4|R0GMM4_9BRAS	94.04	369	21	1	1	369	1	368	0	691
maker-Contig125-snap-gene-0.85-mRNA-1	tr|D7MPS6|D7MPS6_ARALL	94.71	662	34	1	2	662	1	662	0	1312
maker-Contig125-snap-gene-0.86-mRNA-1	tr|Q9FFP2|Q9FFP2_ARATH	62.87	509	152	16	1	491	1	490	2.00E-177	516
maker-Contig125-snap-gene-0.87-mRNA-1	sp|Q8W4S5|Y5371_ARATH	95.62	617	24	1	1	617	1	614	0	1196
maker-Contig125-snap-gene-0.88-mRNA-1	sp|Q9SNC6|PUB13_ARATH	94.57	663	31	2	1	663	1	658	0	1279
maker-Contig125-snap-gene-0.89-mRNA-1	tr|D7LN15|D7LN15_ARALL	86.73	309	36	2	1	306	1	307	0	517
maker-Contig1260-snap-gene-0.10-mRNA-1	tr|D7LPJ9|D7LPJ9_ARALL	80.4	755	138	4	2	750	111	861	0	1249
maker-Contig1260-snap-gene-0.12-mRNA-1	tr|F4J5F9|F4J5F9_ARATH	60.78	102	28	2	11	100	67	168	7.00E-34	122
maker-Contig1261-snap-gene-0.13-mRNA-1	tr|V4LFH6|V4LFH6_EUTSA	92.47	531	29	3	76	603	1	523	0	973
maker-Contig1261-snap-gene-0.14-mRNA-1	tr|M4CEH8|M4CEH8_BRARP	90.49	568	51	2	1	568	1	565	0	1065
maker-Contig1261-snap-gene-0.15-mRNA-1	tr|D7MR44|D7MR44_ARALL	90.59	287	25	1	1	287	1	285	0	540
maker-Contig1261-snap-gene-0.16-mRNA-1	tr|D7MR58|D7MR58_ARALL	98.69	305	4	0	1	305	1	305	0	615
[truncated: 24,911 more rows]
