# Supplementary material for: The genome sequence of Barbarea vulgaris facilitates the study of ecological biochemistry
Source: Sci Rep. 2017 Jan 17;7:40728. doi: 10.1038/srep40728 (PMC5240624; doi:10.1038/srep40728)
Supplement: Supplementary Dataset 2 [file srep40728-s3.csv]

Sequence name	Sequence desc.	Sequence length	Hit desc.	Hit ACC	E-Value	Similarity	Bit-Score	Alignment length	Positives
maker-Contig5786-snap-gene-0.4	cytochrome P450 71A16-like	350	gi|565463268|ref|XP_006289633.1|hypothetical protein CARUB_v10003185mg [Capsella rubella]gi|482558339|gb|EOA22531.1|hypothetical protein CARUB_v10003185mg [Capsella rubella]	XP_006289633, EOA22531	0	82.7027027	560.451	370	306
maker-Contig182-snap-gene-0.42	cytochrome P450 86A4-like	559	gi|297848340|ref|XP_002892051.1|CYP86A4 [Arabidopsis lyrata subsp. lyrata]gi|297337893|gb|EFH68310.1|CYP86A4 [Arabidopsis lyrata subsp. lyrata]	XP_002892051, EFH68310	0	96.35701275	1084.32	549	529
maker-Contig609-snap-gene-0.31	cytochrome P450 84A1-like	518	gi|567207060|ref|XP_006409197.1|hypothetical protein EUTSA_v10022643mg [Eutrema salsugineum]gi|557110359|gb|ESQ50650.1|hypothetical protein EUTSA_v10022643mg [Eutrema salsugineum]	XP_006409197, ESQ50650	0	95.96153846	992.645	520	499
maker-Contig854-snap-gene-0.17	cytochrome P450 81F1-like	307	gi|229611275|emb|CAR63886.1|cytochrome P450 monooxygenase [Arabidopsis thaliana]	CAR63886	0	94.17808219	540.421	292	275
maker-Contig274-snap-gene-0.50	cytochrome P450 71B14 [Brassica rapa]	1002	gi|674240799|gb|KFK33564.1|hypothetical protein AALP_AA5G029900 [Arabis alpina]	KFK33564	0	67.70310933	930.243	997	675
maker-Contig6060-snap-gene-0.5	cytochrome P450 [Arabidopsis lyrata lyrata]	165	gi|565432488|ref|XP_006280320.1|hypothetical protein CARUB_v10026242mg [Capsella rubella]gi|482549024|gb|EOA13218.1|hypothetical protein CARUB_v10026242mg [Capsella rubella]	XP_006280320, EOA13218	2.88E-88	99.25373134	279.256	134	133
snap_masked-Contig308-processed-gene-0.33	cytochrome P450 76C2-like	548	gi|727437179|ref|XP_010499912.1|PREDICTED: cytochrome P450 76C4-like [Camelina sativa]	XP_010499912	0	84.8540146	880.937	548	465
maker-Contig783-snap-gene-0.34	cytochrome P450 76C2-like	511	gi|727449782|ref|XP_010506519.1|PREDICTED: cytochrome P450 76C2-like isoform X1 [Camelina sativa]	XP_010506519	0	91.74852652	861.677	509	467
maker-Contig578-snap-gene-0.15	cytochrome P450 71B21 [Brassica napus]	499	gi|922526447|ref|XP_013596386.1|PREDICTED: cytochrome P450 71B21 [Brassica oleracea var. oleracea]gi|674949819|emb|CDX83602.1|BnaC07g23420D [Brassica napus]	XP_013596386, CDX83602	0	92.54032258	863.988	496	459
maker-Contig1776-snap-gene-0.5	cytochrome P450 705A5-like	188	gi|674907696|emb|CDY25377.1|BnaA05g19070D [Brassica napus]	CDY25377	2.62E-57	64.73429952	198.364	207	134
maker-Contig230-snap-gene-0.45	cytochrome P450 [Arabidopsis thaliana]	604	gi|30685891|ref|NP_567665.2|cytochrome P450, family 706, subfamily A, polypeptide 1 [Arabidopsis thaliana]gi|332659240|gb|AEE84640.1|cytochrome P450, family 706, subfamily A, polypeptide 1 [Arabidopsis thaliana]	NP_567665, AEE84640	0	91.6	828.165	500	458
maker-Contig171-snap-gene-0.49	cytochrome P450 81D1-like	499	gi|727427333|ref|XP_010464230.1|PREDICTED: cytochrome P450 81D1-like [Camelina sativa]	XP_010464230	0	86.28230616	786.563	503	434
maker-Contig3475-snap-gene-0.2	cytochrome P450 71A24 [Arabidopsis thaliana]	204	gi|565466188|ref|XP_006290974.1|hypothetical protein CARUB_v10017089mg [Capsella rubella]gi|482559681|gb|EOA23872.1|hypothetical protein CARUB_v10017089mg [Capsella rubella]	XP_006290974, EOA23872	8.67E-115	88.66995074	348.591	203	180
maker-Contig65-snap-gene-0.21	cytochrome P450 90B1 [Arabidopsis lyrata lyrata]	522	gi|727467124|ref|XP_010515436.1|PREDICTED: cytochrome P450 90B1-like [Camelina sativa]	XP_010515436	0	97.07602339	996.882	513	498
snap_masked-Contig1085-processed-gene-0.3	cytochrome P450 [Arabidopsis thaliana]	441	gi|727483944|ref|XP_010417843.1|PREDICTED: cytochrome P450 705A5-like [Camelina sativa]	XP_010417843	0	86.32075472	674.47	424	366
snap_masked-Contig1272-processed-gene-0.4	cytochrome P450 86B1-like	476	gi|727623369|ref|XP_010482535.1|PREDICTED: cytochrome P450 86B1-like [Camelina sativa]	XP_010482535	0	87.44769874	786.949	478	418
maker-Contig365-snap-gene-0.33	cytochrome P450 monooxygenase [Arabidopsis thaliana]	1177	gi|147778583|emb|CAN60309.1|hypothetical protein VITISV_015004 [Vitis vinifera]	CAN60309	0	69.98972251	973.385	973	681
maker-Contig365-snap-gene-0.37	cytochrome P450 81D11-like	999	gi|147778583|emb|CAN60309.1|hypothetical protein VITISV_015004 [Vitis vinifera]	CAN60309	0	70.55837563	1034.63	985	695
maker-Contig243-snap-gene-0.27	cytochrome P450 71B2 [Arabidopsis thaliana]	2398	gi|567142244|ref|XP_006395575.1|hypothetical protein EUTSA_v10003650mg [Eutrema salsugineum]gi|557092214|gb|ESQ32861.1|hypothetical protein EUTSA_v10003650mg [Eutrema salsugineum]	XP_006395575, ESQ32861	0	77.90973872	1066.22	842	656
maker-Contig456-snap-gene-0.42	cytochrome P450 71B5	579	gi|567187096|ref|XP_006403709.1|hypothetical protein EUTSA_v10010309mg [Eutrema salsugineum]gi|557104828|gb|ESQ45162.1|hypothetical protein EUTSA_v10010309mg [Eutrema salsugineum]	XP_006403709, ESQ45162	0	94.53781513	877.856	476	450
snap_masked-Contig514-processed-gene-0.18	cytochrome P450 [Arabidopsis thaliana]	513	gi|297830012|ref|XP_002882888.1|CYP72A15 [Arabidopsis lyrata subsp. lyrata]gi|297328728|gb|EFH59147.1|CYP72A15 [Arabidopsis lyrata subsp. lyrata]	XP_002882888, EFH59147	0	92.1875	927.161	512	472
maker-Contig514-snap-gene-0.32	cytochrome P450 [Arabidopsis thaliana]	1090	gi|15231889|ref|NP_188079.1|cytochrome P450, family 72, subfamily A, polypeptide 7 [Arabidopsis thaliana]gi|9294383|dbj|BAB02393.1|cytochrome P450 [Arabidopsis thaliana]gi|18252155|gb|AAL61910.1|cytochrome P450 [Arabidopsis thaliana]gi|28059362|gb|AAO30051.1|cytochrome P450 [Arabidopsis thaliana]gi|332642026|gb|AEE75547.1|cytochrome P450, family 72, subfamily A, polypeptide 7 [Arabidopsis thalian…	NP_188079, BAB02393, AAL61910, AAO30051, AEE75547	0	95.82463466	903.279	479	459
maker-Contig514-snap-gene-0.29	cytochrome P450 [Arabidopsis thaliana]	956	gi|297830012|ref|XP_002882888.1|CYP72A15 [Arabidopsis lyrata subsp. lyrata]gi|297328728|gb|EFH59147.1|CYP72A15 [Arabidopsis lyrata subsp. lyrata]	XP_002882888, EFH59147	0	90.86757991	782.326	438	398
maker-Contig514-snap-gene-0.31	cytochrome P450 72A13-like	67	gi|62319110|dbj|BAD94264.1|putative cytochrome P450 [Arabidopsis thaliana]	BAD94264	9.19E-10	100	60.8474	31	31
snap_masked-Contig3822-processed-gene-0.3	cytochrome P450 [Arabidopsis thaliana]	513	gi|15225832|ref|NP_180268.1|cytochrome P450, family 705, subfamily A, polypeptide 8 [Arabidopsis thaliana]gi|3885330|gb|AAC77858.1|putative cytochrome P450 [Arabidopsis thaliana]gi|330252827|gb|AEC07921.1|cytochrome P450, family 705, subfamily A, polypeptide 8 [Arabidopsis thaliana]	NP_180268, AAC77858, AEC07921	0	86.15984405	780.015	513	442
maker-Contig314-snap-gene-0.70	cytochrome P450 90A1-like	481	gi|565499478|ref|XP_006307378.1|hypothetical protein CARUB_v10009004mg [Capsella rubella]gi|482576089|gb|EOA40276.1|hypothetical protein CARUB_v10009004mg [Capsella rubella]	XP_006307378, EOA40276	0	92.72349272	878.626	481	446
maker-Contig3986-snap-gene-0.5	cytochrome P450 705A20-like	468	gi|922479654|ref|XP_013637869.1|PREDICTED: cytochrome P450 705A5-like [Brassica oleracea var. oleracea]	XP_013637869	0	74.11067194	588.956	506	375
snap_masked-Contig52-processed-gene-1.26	cytochrome P450, family 96, subfamily A, polypeptide 12 [Arabidopsis thaliana]	512	gi|567194400|ref|XP_006405739.1|hypothetical protein EUTSA_v10028064mg [Eutrema salsugineum]gi|557106877|gb|ESQ47192.1|hypothetical protein EUTSA_v10028064mg [Eutrema salsugineum]	XP_006405739, ESQ47192	0	87.42746615	832.787	517	452
maker-Contig126-snap-gene-0.23	cytochrome P450 [Arabidopsis thaliana]	401	gi|727483944|ref|XP_010417843.1|PREDICTED: cytochrome P450 705A5-like [Camelina sativa]	XP_010417843	0	86.44578313	532.717	332	287
snap_masked-Contig126-processed-gene-0.5	cytochrome P450 [Arabidopsis thaliana]	144	gi|674903182|emb|CDY29790.1|BnaC05g32000D [Brassica napus]	CDY29790	2.87E-66	83.68794326	219.55	141	118
maker-Contig651-snap-gene-0.52	cytochrome P450, family 86, subfamily A, polypeptide 8 [Arabidopsis thaliana]	562	gi|567166314|ref|XP_006397782.1|hypothetical protein EUTSA_v10001389mg [Eutrema salsugineum]gi|557098855|gb|ESQ39235.1|hypothetical protein EUTSA_v10001389mg [Eutrema salsugineum]	XP_006397782, ESQ39235	0	93.7037037	1006.9	540	506
maker-Contig1233-snap-gene-0.4	cytochrome P450 708A2 [Arabidopsis thaliana]	351	gi|297815234|ref|XP_002875500.1|hypothetical protein ARALYDRAFT_905214 [Arabidopsis lyrata subsp. lyrata]gi|297321338|gb|EFH51759.1|hypothetical protein ARALYDRAFT_905214 [Arabidopsis lyrata subsp. lyrata]	XP_002875500, EFH51759	1.24E-159	76.35327635	468.774	351	268
maker-Contig190-snap-gene-0.21	cytochrome P450, family 714, subfamily A, polypeptide 2 [Arabidopsis thaliana]	274	gi|15238644|ref|NP_197872.1|cytochrome P450, family 714, subfamily A, polypeptide 2 [Arabidopsis thaliana]gi|75291347|sp|Q6NKZ8.1|C14A2_ARATHRecName: Full=Cytochrome P450 714A2; AltName: Full=EUI-like P450 A2gi|40823332|gb|AAR92276.1|At5g24900 [Arabidopsis thaliana]gi|46518415|gb|AAS99689.1|At5g24900 [Arabidopsis thaliana]gi|110742664|dbj|BAE99244.1|cytochrome P450 like protein [Arabidopsis thali…	NP_197872, Q6NKZ8, AAR92276, AAS99689, BAE99244, AED93376	4.00E-178	95.53903346	514.227	269	257
maker-Contig190-snap-gene-0.24	cytochrome P450, family 714, subfamily A, polypeptide 2 [Arabidopsis thaliana]	148	gi|727490559|ref|XP_010421338.1|PREDICTED: cytochrome P450 714A2 [Camelina sativa]	XP_010421338	1.94E-26	85.71428571	113.62	70	60
maker-Contig1931-snap-gene-0.22	cytochrome P450, family 96, subfamily A, polypeptide 12 [Arabidopsis thaliana]	1251	gi|297802048|ref|XP_002868908.1|hypothetical protein ARALYDRAFT_352944 [Arabidopsis lyrata subsp. lyrata]gi|297314744|gb|EFH45167.1|hypothetical protein ARALYDRAFT_352944 [Arabidopsis lyrata subsp. lyrata]	XP_002868908, EFH45167	0	80.84479371	1463.36	1018	823
snap_masked-Contig1931-processed-gene-0.9	cytochrome P450 86B1-like	234	gi|727521980|ref|XP_010437072.1|PREDICTED: cytochrome P450 86B1-like [Camelina sativa]	XP_010437072	2.53E-131	87.55186722	393.275	241	211
maker-Contig479-snap-gene-0.55	cytochrome P450 705A20-like	978	gi|674246572|gb|KFK39337.1|hypothetical protein AALP_AA3G231300 [Arabis alpina]	KFK39337	0	79.64404894	1203.73	899	716
maker-Contig1902-snap-gene-0.9	cytochrome P450 [Arabidopsis thaliana]	1441	gi|567142244|ref|XP_006395575.1|hypothetical protein EUTSA_v10003650mg [Eutrema salsugineum]gi|557092214|gb|ESQ32861.1|hypothetical protein EUTSA_v10003650mg [Eutrema salsugineum]	XP_006395575, ESQ32861	0	73.87706856	1007.67	846	625
maker-Contig266-snap-gene-0.82	cytochrome P450 94B3-like	499	gi|297816984|ref|XP_002876375.1|CYP94D2 [Arabidopsis lyrata subsp. lyrata]gi|297322213|gb|EFH52634.1|CYP94D2 [Arabidopsis lyrata subsp. lyrata]	XP_002876375, EFH52634	0	92.6	902.894	500	463
snap_masked-Contig907-processed-gene-0.10	cytochrome P450 [Arabidopsis thaliana]	190	gi|727526049|ref|XP_010438563.1|PREDICTED: cytochrome P450 734A1-like [Camelina sativa]	XP_010438563	6.96E-96	81.09452736	300.056	201	163
maker-Contig907-snap-gene-0.25	cytochrome P450 734A1-like	135	gi|567141727|ref|XP_006395434.1|hypothetical protein EUTSA_v10003997mg [Eutrema salsugineum]gi|557092073|gb|ESQ32720.1|hypothetical protein EUTSA_v10003997mg [Eutrema salsugineum]	XP_006395434, ESQ32720	6.13E-37	86.66666667	142.124	90	78
snap_masked-Contig374-processed-gene-0.1	cytochrome P450 84A1-like	658	gi|674910801|emb|CDY22397.1|BnaA06g37190D [Brassica napus]	CDY22397	0	82.88100209	718.383	479	397
